# Supplementary material for: Brown adipose tissue CoQ deficiency activates the integrated stress response and FGF21-dependent mitohormesis
Source: EMBO J. 2024 Jan 11;43(2):2. doi: 10.1038/s44318-023-00008-x (PMC10897314; doi:10.1038/s44318-023-00008-x)
Supplement: Supplementary file 2 — Source Data Fig. 1 [file 44318_2023_8_MOESM2_ESM.zip]

Archive with 27 entries (16 files):
- Figure 1/
- Figure 1/.DS_Store
- __MACOSX/
- __MACOSX/Figure 1/
- __MACOSX/Figure 1/._.DS_Store
- Figure 1/1H/
- Figure 1/1H/qPCR ucp1 and stress factors.xlsx
- __MACOSX/Figure 1/1H/
- __MACOSX/Figure 1/1H/._qPCR ucp1 and stress factors.xlsx
- Figure 1/1F/
- Figure 1/1F/qPCR stress factors.xlsx
- __MACOSX/Figure 1/1F/
- __MACOSX/Figure 1/1F/._qPCR stress factors.xlsx
- Figure 1/1G/
- Figure 1/1G/western quantif stress factors.xlsx
- __MACOSX/Figure 1/1G/
- __MACOSX/Figure 1/1G/._western quantif stress factors.xlsx
- Figure 1/1G/.DS_Store
- __MACOSX/Figure 1/1G/._.DS_Store
- Figure 1/1G/western stress factors.tif
- __MACOSX/Figure 1/1G/._western stress factors.tif
- Figure 1/1E/
- Figure 1/1E/western ucp1 and stress factors.tif
- __MACOSX/Figure 1/1E/
- __MACOSX/Figure 1/1E/._western ucp1 and stress factors.tif
- Figure 1/1E/western quantif ucp1 and stress factors.xlsx
- __MACOSX/Figure 1/1E/._western quantif ucp1 and stress factors.xlsx
