# Supplementary material for: Brown adipose tissue CoQ deficiency activates the integrated stress response and FGF21-dependent mitohormesis
Source: EMBO J. 2024 Jan 11;43(2):2. doi: 10.1038/s44318-023-00008-x (PMC10897314; doi:10.1038/s44318-023-00008-x)
Supplement: Supplementary file 2 — Source Data Fig. 1 [file 44318_2023_8_MOESM2_ESM.zip › Figure 1/1H/qPCR ucp1 and stress factors.xlsx]

## Sheet: Description
Gene expression analysis of an immortalized human beige adipocyte cell line treated with a vehicle control (CTL) or 4CBA. Stress genes were quantified using qPCR. Data is presented as fold expression relative to CTL.

## Sheet: Relative Expression
	CTL			4CBA
UCP1	1.36766	1.11081	0.521525	0.119737	0.123766	0.124685
ATF4	0.970624	1.03016	0.999211	1.31381	1.60227	1.54453
CHOP	1.01244	1.11022	0.877345	1.03283	1.49432	1.36038
ATF5	1.14839	0.976716	0.87489	0.838839	1.12339	1.02356
FGF21	1.19431	0.899796	0.905891	2.89432	1.88083	2.75011
HSP60	1.00128	1.0426	0.956129	1.45229	1.45705	1.43
LonP1	1.0589	1.05165	0.889458	1.07287	1.16025	1.17787
