# Supplementary material for: Brown adipose tissue CoQ deficiency activates the integrated stress response and FGF21-dependent mitohormesis
Source: EMBO J. 2024 Jan 11;43(2):2. doi: 10.1038/s44318-023-00008-x (PMC10897314; doi:10.1038/s44318-023-00008-x)
Supplement: Supplementary file 2 — Source Data Fig. 1 [file 44318_2023_8_MOESM2_ESM.zip › Figure 1/1F/qPCR stress factors.xlsx]

## Sheet: Description
Gene expression analysis of brown adipose tissue (BAT) from floxed control mice (PDSS2FL) and mice with a BAT specific knockout of PDSS2 (PDSS2BKO). Stress genes were quantified using qPCR. Data is presented as fold expression relative to PDSS2FL.

## Sheet: Relative Expression
	PDSS2FL				PDSS2BKO
ATF3	0.45498	0.42199	0.534533	2.5885	16.8845	26.293	37.1059	21.4384
ATF4	0.443731	0.463819	0.888356	2.20409	2.08166	2.90649	2.65119	2.36926
ATF5	0.783693	0.633178	1.27448	1.30865	0.733146	1.54354	1.19257	1.41234
CHOP	0.59515	0.438979	0.702049	2.26382	1.43676	4.06043	5.34684	4.52
LonP1	0.833197	0.700119	1.22716	1.23952	0.913022	1.4165	1.28945	1.11105
FGF21	0.638433	0.756244	0.725665	1.87966	9.29557	30.1971	22.9875	21.982
