# Supplementary material for: Brown adipose tissue CoQ deficiency activates the integrated stress response and FGF21-dependent mitohormesis
Source: EMBO J. 2024 Jan 11;43(2):2. doi: 10.1038/s44318-023-00008-x (PMC10897314; doi:10.1038/s44318-023-00008-x)
Supplement: Supplementary file 2 — Source Data Fig. 1 [file 44318_2023_8_MOESM2_ESM.zip › Figure 1/1G/western quantif stress factors.xlsx]

## Sheet: Description
Quantification of western blot pictured in Fig 1G showing expression of stress factors in brown adipose tissue (BAT) from floxed control mice (PDSS2FL) or mice with a BAT specific PDSS2 knockout (PDSS2BKO). Data is presented as fold expression relative to PDSS2FL.

## Sheet: Quantif
	PDSS2FL								PDSS2BKO
TOM20	1.3	1	0.7	1	0.887691	0.915486	1.01679	1.18003	0.9	1	0.9	1.2	1.08461	0.925843	0.854385	0.822585
p-EIF2A/EIF2A	0.59	1.53	0.61	1.26					3.69	5.64	2.15	6.77
EIF2A	0.981483	0.84776	1.29651	0.874249					1.04578	0.561188	1.22808	0.526119
ATF4	1.13801	0.898323	0.846179	1.11749					2.443	3.58808	4.22306	4.22474
FGF21	1.08671	1.05012	1.31579	0.547382					6.83388	3.66496	10.3162	11.7607
