# Supplementary material for: Brown adipose tissue CoQ deficiency activates the integrated stress response and FGF21-dependent mitohormesis
Source: EMBO J. 2024 Jan 11;43(2):2. doi: 10.1038/s44318-023-00008-x (PMC10897314; doi:10.1038/s44318-023-00008-x)
Supplement: Supplementary file 2 — Source Data Fig. 1 [file 44318_2023_8_MOESM2_ESM.zip › Figure 1/1E/western quantif ucp1 and stress factors.xlsx]

## Sheet: Description
Quantification of western blot pictured in Fig 1E showing expression of stress factors in murine brown adipocyte cells treated with a vehicle control (CTL) or 4CBA. Data is presented as fold expression relative to CTL cells.

## Sheet: Quantif
	CTL			4CBA
UCP1	0.958612	1.01211	1.02928	0.252013	0.306466	0.297586
FGF21	0.771689	0.857691	1.37062	9.98513	10.5198	10.4769
ATF3	1.19017	0.850733	0.959095	20.4287	23.8094	24.1918
ATF4	0.679529	1.11511	1.20536	4.0552	3.50861	2.64517
