# Supplementary material for: Brown adipose tissue CoQ deficiency activates the integrated stress response and FGF21-dependent mitohormesis
Source: EMBO J. 2024 Jan 11;43(2):2. doi: 10.1038/s44318-023-00008-x (PMC10897314; doi:10.1038/s44318-023-00008-x)
Supplement: Supplementary file 3 — Source Data Fig. 2 [file 44318_2023_8_MOESM3_ESM.zip]

Archive with 29 entries (23 files):
- Figure 2/
- Figure 2/.DS_Store
- __MACOSX/Figure 2/._.DS_Store
- Figure 2/2A/
- __MACOSX/Figure 2/._2A
- Figure 2/2C/
- Figure 2/2D/
- Figure 2/2E/
- Figure 2/2B/
- Figure 2/2A/confocul mito LD nuc CTL.tif
- __MACOSX/Figure 2/2A/._confocul mito LD nuc CTL.tif
- Figure 2/2A/confocul mito LD nuc 4CBA.tif
- __MACOSX/Figure 2/2A/._confocul mito LD nuc 4CBA.tif
- Figure 2/2A/README.rtf
- __MACOSX/Figure 2/2A/._README.rtf
- Figure 2/2C/.DS_Store
- __MACOSX/Figure 2/2C/._.DS_Store
- Figure 2/2C/western quantification pDRP1 DRP1 VDAC.xlsx
- __MACOSX/Figure 2/2C/._western quantification pDRP1 DRP1 VDAC.xlsx
- Figure 2/2C/western pDRP1 DRP1 VDAC.tif
- __MACOSX/Figure 2/2C/._western pDRP1 DRP1 VDAC.tif
- Figure 2/2D/EM mitochondria cristae CTL.tif
- Figure 2/2D/EM mitochondria cristae 4CBA.tif
- Figure 2/2D/README.rtf
- __MACOSX/Figure 2/2D/._README.rtf
- Figure 2/2E/EM quantif mitochondria cristae.xlsx
- __MACOSX/Figure 2/2E/._EM quantif mitochondria cristae.xlsx
- Figure 2/2B/confocul quantification mitochondria morphology.xlsx
- __MACOSX/Figure 2/2B/._confocul quantification mitochondria morphology.xlsx
