# Supplementary material for: Brown adipose tissue CoQ deficiency activates the integrated stress response and FGF21-dependent mitohormesis
Source: EMBO J. 2024 Jan 11;43(2):2. doi: 10.1038/s44318-023-00008-x (PMC10897314; doi:10.1038/s44318-023-00008-x)
Supplement: Supplementary file 3 — Source Data Fig. 2 [file 44318_2023_8_MOESM3_ESM.zip › Figure 2/2C/western quantification pDRP1 DRP1 VDAC.xlsx]

## Sheet: Description
Quantification of western blot in fig 2C for the ratio of phospho DRP1 (pDRP1) to DRP1 and VDAC for murine brown adipocytes treated with vehicle control (CTL) or 4CBA. Data is presented as fold expression relative to CTL.

## Sheet: Quantification
	CTL						4CBA
p-Drp1/Drp1	0.944609	1.00272	1.05267	0.84007	1.15437	1.00556	0.744794	0.73445	0.800289	0.674975	0.642954	0.590329
VDAC	1.11218	1.03639	0.851436	1.04594	0.994475	0.959581	1.17337	1.13642	1.18308	1.2323	1.17132	1.12566
