# Supplementary material for: Brown adipose tissue CoQ deficiency activates the integrated stress response and FGF21-dependent mitohormesis
Source: EMBO J. 2024 Jan 11;43(2):2. doi: 10.1038/s44318-023-00008-x (PMC10897314; doi:10.1038/s44318-023-00008-x)
Supplement: Supplementary file 3 — Source Data Fig. 2 [file 44318_2023_8_MOESM3_ESM.zip › Figure 2/2E/EM quantif mitochondria cristae.xlsx]

## Sheet: Description
Cristae formation was analyzed in murine brown adipocytes treated with a vehicle control (CTL) or 4CBA using ImageJ to measure the ratio between cristae length to mitochondrial perimeter. 3 independent experiments were carried out for each treatment group and 50-60 mitochondria were analyzed per treatment group.

## Sheet: Image Quantification
CTL	4CBA
1.4098	0.5588
0.6364	1.0087
0.7232	0.8268
2.1527	1.2048
1.4472	0.6808
0.7429	0.9612
0.4677	0.3258
0.2861	1.0037
0.6074	0.5529
0.4512	0.5039
0.9066	0.3005
2.0947	0.7773
0.3516	0
0.8798	0.9093
1.3167	0
1.1568	0.826
0.3915	0.5694
1.1638	1.1006
1.2666	1.0566
1.3986	0.8938
0.6415	0
0.4615	0.9125
0	0.8249
0.3895	0.3859
0.9567	0.3006
1.0186	0.3796
1.1092	0.6071
0.5508	0.813
0.5092	0.2895
0.3361	0.8327
1.2747	0.4436
2.3189	0.8138
1.2973	0.3693
1.7084	0.542
0.9265	0.6212
0.6638	0.6597
1.185	0.7617
0.7538	0.214
0.7092	0.4807
1.6554	0.4944
0.2209	0.6517
0.4872	0.8685
1.565	0.2248
0.6481	0.5416
0.9135	0.8375
1.7298	0.3505
0.8459	0
1.4157	1.5501
0.5789	0.4244
1.2677	0.6783
0	0.5861
0.6353	0.3616
0.2783	0.8403
0.8869	0.8311
0.7048	1.1187
0	0.8049
1.103	1.5878
1.2026	1.2605
0.835	0.2921
1.2551	1.5403
0.6522	0.7163
0.2961	0.5736
1.5913	0.2674
1.7718	0.1468
1.6708	0.3439
0.7977	0.4482
1.7054	0.7036
1.1108	0.2064
0.9102	0
1.2012	0.2855
0.954	1.0637
1.3613	0.8827
2.4756	0.1419
0.7609	1.1402
1.0718	1.5076
1.683	1.1331
1.472	1.0157
1.3955	0.3236
1.0049	0.4298
0.5355	0
1.2168	0.3072
0.6047	0.2631
1.4009	0.4694
0.8548	0.3163
2.188	0.4306
1.6685	0.7962
1.0013	0
1.3042	0
2.2381	0
0.9855	0.2379
1.1823	0.5877
1.0882	0.1193
1.136	0.2252
1.124	0.5011
1.385	0
0.9277	0.1223
1.4641	0.1604
0.8214	0.3002
1.0888	1.8894
1.0952	0
1.8302	0.801
1.8412	1.6311
1.5922	1.1128
1.5682	1.1591
0.7447	1.6868
1.1268	1.2093
1.379	1.7794
0.9659	0.7099
1.0463	0.544
2.2114	1.0104
1.6966	1.3749
1.5934	0.8078
1.6074	0.2894
0.9483	0.586
0.5893	0.6142
1.6849	0
1.0957	0
1.2244	0.6035
1.0054	0.6254
1.1082	0.8367
1.703	0.7033
1.768	0
0.9428	0.3655
0	0.2614
1.5314	0.7113
0.7541	0.691
1.6117	0.364
1.0825	0.2112
1.1943	0.6494
0.8902	0.3162
0.6779	0.3971
1.5521	0.172
0.4172	0.6192
1.0081	0.33
0.931	0.3685
1.3726	0.1095
0	0.1472
0	0.5689
1.2361	0.2047
1.0604	0.1351
1.7158	0.2336
0.9496	0
0.7591	0.1222
1.7277	0.3208
0.5202	0.4948
1.1035	0.5076
0.8191	0
1.3778	0.1127
0.8128	0.7582
2.1245	0.2663
1.6081	0.3878
1.0317	0.6927
1.7541	0
0.684	0.4616
1.1816	0.3142
0.6546	0.2204
0.868	2.6397
1.2296	0.236
1.3387	0.2189
1.0859	0.4973
	0
	0
	0
	0
	0.9331
