# Supplementary material for: Brown adipose tissue CoQ deficiency activates the integrated stress response and FGF21-dependent mitohormesis
Source: EMBO J. 2024 Jan 11;43(2):2. doi: 10.1038/s44318-023-00008-x (PMC10897314; doi:10.1038/s44318-023-00008-x)
Supplement: Supplementary file 3 — Source Data Fig. 2 [file 44318_2023_8_MOESM3_ESM.zip › Figure 2/2B/confocul quantification mitochondria morphology.xlsx]

## Sheet: Description
Roundness and aspect ratio, a measurement of the ratio between the area and the centerline length, of murine brown adipocytes treated with vehicle control (CTL) or 4CBA was measured using Fiji standard tools. 5 images were chosen at random from each treatment group for analysis.

## Sheet: Roundness Quantification
CTL	4CBA
0.718	0.322
0.602	0.593
0.681	0.103
0.483	0.216
0.302	0.36
0.793	0.674
0.206	0.553
0.776	0.539
0.666	0.607
0.56	0.185
0.733	0.485
0.342	0.355
0.654	0.169
0.753	0.386
0.701	0.307
0.395	0.279
0.307	0.346
0.209	0.402
0.192	0.47
0.244	0.186
0.271	0.475
0.49	0.333
0.549	0.289
0.204	0.664
0.595	0.276
0.438	0.354
0.958	0.117
0.401	0.262
0.282	0.665
0.295	0.38
0.692	0.527
0.578	0.809
0.347	0.313
0.549	0.666
0.696	0.356
0.922	0.375
0.54	0.334
0.46	0.313
0.469	0.754
0.842	0.602
0.533	0.447
0.469	0.588
0.777	0.252
0.385	0.379
0.53	0.477
0.525	0.653
0.49	0.531
0.687	0.671
0.523	0.518
0.652	0.803
0.387	0.585
0.692	0.841
0.733	0.498
0.725	0.553
0.388	0.234
0.325	0.492
0.486	0.443
0.505	0.151
0.471	0.376
0.455	0.641
0.605	0.346
0.715	0.204
0.497	0.177
0.523	0.474
0.608	0.379
0.795	0.355
0.621	0.309
0.399	0.433
0.414	0.463
0.514	0.522
0.468	0.672
0.627	0.451
0.745	0.72
0.458	0.733
0.358	0.458
0.336	0.501
0.533	0.606
0.635	0.511
0.314	0.409
0.523	0.274
0.915	0.555
0.722	0.325
0.535	0.545
0.395	0.493
0.541	0.624
0.317	0.397
0.448	0.624
0.575	0.532
0.838	0.538
0.324	0.288
0.351	0.439
0.288	0.536
0.209	0.336
0.47	0.646
0.556	0.71
0.723	0.338
0.201	0.09
0.661	0.633
0.665	0.257
0.456	0.447
0.604	0.304
0.516	0.475
0.122	0.442
0.626	0.399
0.804	0.874
0.661	0.326
0.351	0.177
0.757	0.334
0.746	0.949
0.327	0.553
0.204	0.258
0.467	0.402
0.773	0.197
0.419	0.43
0.502	0.249
0.42	0.289
0.699	0.571
0.5	0.655
0.469	0.633
0.52	0.191
0.789	0.719
0.442	0.667
0.307	0.311
0.808	0.533
0.716	0.198
0.457	0.487
0.397	0.521
0.841	0.622
0.784	0.433
0.286	0.287
0.666	0.674
0.623	0.436
0.364	0.598
0.316	0.343
0.322	0.623
0.649	0.449
0.299	0.283
0.82	0.346
0.339	0.353
0.267	0.237
0.409	0.704
0.397	0.397
0.492	0.408
0.383	0.444
0.614	0.549
0.767	0.328
0.332	0.129
0.526	0.426
0.261	0.654
0.37	0.442
0.506	0.387
0.744	0.624
0.273	0.806
0.657	0.653
0.749	0.308
0.557	0.342
0.765	0.501
0.34	0.542
0.555	0.512
0.556	0.88
0.75	0.716
0.348	0.333
0.492	0.456
0.45	0.479
0.819	0.319
0.565	0.296
0.361	0.49
0.822	0.7
0.43	0.222
0.325	0.677
0.697	0.321
0.31	0.201
0.755	0.45
0.312	0.715
0.442	0.264
0.516	0.561
0.924	0.409
0.626	0.405
0.412	0.386
0.256	0.451
0.726	0.391
0.785	0.292
0.518	0.496
0.378	0.539
0.612	0.568
0.458	0.405
0.552	0.583
0.422	0.271
0.36	0.39
0.328	0.638
0.434	0.349
0.284	0.52
0.513	0.848
0.487	0.693
0.759	0.338
0.547	0.446
0.516	0.335
0.537	0.627
0.83	0.328
0.381	0.627
0.744	0.733
0.592	0.286
0.684	0.248
0.499	0.387
0.794	0.461
0.727	0.337
0.693	0.162
0.377	0.598
0.516	0.563
0.242	0.351
0.795	0.285
0.724	0.729
0.597	0.337
0.807	0.44
0.414	0.616
0.704	0.427
0.474	0.37
0.784	0.511
0.629	0.361
0.525	0.465
0.811	0.391
0.465	0.55
0.379	0.569
0.323	0.516
0.485
0.494
0.388
0.6
0.577
0.66
0.344
0.391
0.487
0.466
0.752
0.847
0.334
0.576
0.585
0.358
0.59
0.36
0.381
0.379
0.965
0.506
0.365
0.527
0.629
0.425
0.501
0.593
0.363
0.609
0.721
0.199
0.611
0.153
0.313
0.302
0.566
0.256
0.487
0.393
0.378
0.568
0.401
0.308
0.281
0.693
0.451
0.402
0.256
0.443
0.252
0.556
0.61
0.44
0.929
0.612
0.532
0.332
0.487
0.578
0.377
0.367
0.672
0.339
0.582
0.793
0.731
0.382
0.45
0.385
0.434
0.493
0.344
0.176
0.415
0.58
0.214
0.459
0.354
0.532
0.388
0.326
0.212
0.391
0.139
0.695
0.66
0.363
0.551
0.509
0.428
0.303
0.324
0.51
0.627
0.643
0.546
0.381
0.699
0.499
0.428
0.324
0.736
0.436
0.641
0.312
0.434
0.544
0.717
0.443
0.239
0.283
0.481
0.565
0.728
0.349
0.293
0.567
0.382
0.171
0.621
0.458
0.548
0.552
0.656
0.595
0.347
0.532
0.694
0.332
0.506
0.752
0.314
0.492
0.624
0.316
0.313
0.289
0.506
0.434
0.373
0.536
0.381
0.552
0.5
0.355
0.299
0.654
0.739
0.339
0.279
0.615
0.842
0.478
0.623
0.463
0.534
0.245
0.565
0.439
0.494
0.459
0.36
0.643
0.313
0.815
0.51
0.214
0.367
0.757
0.559
0.495
0.569
0.343
0.304
0.256
0.697
0.5
0.505

## Sheet: Aspect Ratio Quantification
CTL	4CBA
1.374	3.103
2.862	1.685
3.41	9.736
1.762	4.62
2.619	2.781
5.858	1.483
1.611	1.809
2.185	1.854
1.824	1.647
1.813	5.417
1.525	2.061
1.681	2.817
2.885	5.916
1.879	2.591
1.44	3.257
3.014	3.584
1.976	2.889
1.33	2.487
3.188	2.129
2.031	5.38
1.602	2.106
3.163	3
3.191	3.457
3.459	1.507
1.977	3.623
2.302	2.826
2.681	8.511
1.866	3.814
2.628	1.504
1.811	2.635
1.999	1.896
2.816	1.236
3.35	3.199
1.53	1.501
1.353	2.811
2.948	2.666
3.58	2.991
1.626	3.194
1.187	1.326
2.09	1.661
1.604	2.235
2.161	1.702
1.873	3.965
4.087	2.641
1.771	2.096
2.276	1.533
2.023	1.883
2.181	1.49
2.779	1.929
1.556	1.246
3.195	1.71
1.227	1.188
1.96	2.009
4.676	1.808
2.723	4.265
1.321	2.034
1.789	2.258
2.021	6.643
1.756	2.657
2.912	1.559
3.29	2.891
3.912	4.912
1.435	5.641
2.001	2.108
1.981	2.635
1.634	2.82
1.879	3.235
3.016	2.308
2.051	2.162
1.731	1.915
2.656	1.489
2.727	2.215
1.487	1.388
2.949	1.364
1.717	2.181
1.262	1.996
1.368	1.65
2.615	1.957
2.223	2.442
2.599	3.649
2.305	1.803
2.03	3.074
2.906	1.837
5.68	2.029
2.412	1.603
1.724	2.518
4.666	1.603
2.176	1.88
2.828	1.86
1.88	3.478
2.577	2.279
3.069	1.865
4.714	2.977
2.556	1.548
7.196	1.408
1.44	2.961
1.514	11.163
2.753	1.581
1.815	3.893
1.966	2.235
2.336	3.284
3.3	2.104
3.088	2.264
1.963	2.506
1.594	1.144
1.556	3.072
1.831	5.635
2.626	2.995
1.431	1.054
2.005	1.809
2.337	3.879
3.085	2.485
1.359	5.072
2.292	2.327
1.56	4.009
3.2	3.463
2.305	1.752
1.839	1.527
1.394	1.579
2.257	5.243
4.179	1.392
3.531	1.499
2.08	3.212
1.771	1.876
1.233	5.039
2.149	2.054
2.638	1.919
3.098	1.609
2.06	2.31
2.024	3.481
2.574	1.485
1.668	2.292
1.734	1.671
1.514	2.915
2.907	1.605
2.555	2.228
2.052	3.528
2.147
1.329	2.89
1.181	2.836
2.993	4.219
1.735	1.421
1.711	2.52
2.791	2.452
1.694	2.252
2.777	1.822
2.626	3.053
2.637	7.764
1.036	2.345
1.975	1.53
2.741	2.263
1.898	2.583
1.59	1.602
2.352	1.241
1.994	1.531
1.685	3.246
2.757	2.922
1.642	1.995
1.386	1.845
5.026	1.955
1.638	1.136
6.517	1.396
3.195	3
3.308	2.191
1.766	2.087
3.9	3.139
2.054	3.38
2.544	2.041
2.644	1.428
1.759	4.509
2.491	1.477
3.249	3.111
3.559	4.988
1.443	2.22
2.219	1.398
2.486	3.792
3.908	1.783
2.255	2.445
3.966	2.468
1.798	2.589
1.64	2.216
2.275	2.56
1.076	3.424
1.393	2.017
1.661	1.855
1.467	1.759
2.069	2.466
3.309	1.717
1.26	3.686
4.861	2.561
1.289	1.567
1.501	2.862
1.787	1.924
1.364	1.18
2.928	1.444
1.53	2.957
1.328	2.241
1.427	2.984
2.534	1.594
3.256	3.047
4.779	1.594
5.21	1.365
4.105	3.491
3.689	4.025
2.042	2.581
1.822	2.171
4.892	2.967
1.68	6.178
2.282	1.671
1.044	1.775
2.494	2.846
3.552	3.513
3.396	1.372
1.445	2.967
1.73	2.272
2.886	1.623
1.823	2.344
1.437	2.705
1.084	1.958
1.851	2.768
2.172	2.149
2.131	2.559
1.187	1.818
1.877	1.757
2.133	1.938
1.287
2.598
1.886
1.904
2.042
1.455
1.913
1.533
2.585
1.445
1.365
1.38
2.579
3.075
2.057
1.979
2.124
2.196
1.653
1.399
2.012
1.913
1.645
1.258
1.612
2.504
2.417
1.944
2.137
1.594
1.342
2.184
2.794
2.977
1.874
1.574
3.186
1.913
1.093
1.384
1.868
2.531
1.85
3.154
2.234
1.74
1.193
3.089
2.852
3.475
4.787
2.129
1.8
1.382
4.982
1.512
1.504
2.193
1.656
1.937
8.213
1.597
1.243
1.513
2.846
1.321
1.341
3.057
4.89
2.143
1.294
2.386
1.992
2.381
1.43
2
2.133
1.922
1.268
2.261
3.252
1.238
1.397
2.19
2.52
1.189
1.275
3.497
1.501
1.606
2.744
3.165
3.109
1.541
3.341
1.219
2.949
3.741
2.445
2.52
2.033
2.608
1.628
1.303
3.011
1.902
3.832
2.706
1.975
1.344
3.659
1.522
1.335
1.796
1.308
2.943
1.8
1.798
1.333
2.873
2.032
2.223
1.221
1.771
2.767
1.216
2.323
3.074
1.435
3.225
1.324
3.208
2.265
1.937
1.082
1.596
2.427
3.905
1.378
1.274
1.93
2.643
1.635
2.186
1.812
2.371
2.775
3.048
2.302
3.522
1.948
2.053
1.318
1.827
1.938
1.861
1.205
2.626
1.345
1.689
1.463
2.003
1.259
1.376
1.444
2.651
1.937
4.126
1.258
1.381
1.674
1.239
2.414
1.421
2.108
1.275
1.59
1.906
