# Supplementary material for: Brown adipose tissue CoQ deficiency activates the integrated stress response and FGF21-dependent mitohormesis
Source: EMBO J. 2024 Jan 11;43(2):2. doi: 10.1038/s44318-023-00008-x (PMC10897314; doi:10.1038/s44318-023-00008-x)
Supplement: Supplementary file 4 — Source Data Fig. 3 [file 44318_2023_8_MOESM4_ESM.zip]

Archive with 19 entries (10 files):
- Figure 3/
- Figure 3/3B/
- Figure 3/3B/qPCR UCP1.xlsx
- __MACOSX/
- __MACOSX/Figure 3/
- __MACOSX/Figure 3/3B/
- __MACOSX/Figure 3/3B/._qPCR UCP1.xlsx
- Figure 3/3C/
- Figure 3/3C/western phosphopkr pkr.tif
- __MACOSX/Figure 3/3C/
- __MACOSX/Figure 3/3C/._western phosphopkr pkr.tif
- Figure 3/3C/western quantif phosphopkr pkr.xlsx
- __MACOSX/Figure 3/3C/._western quantif phosphopkr pkr.xlsx
- Figure 3/3D/
- Figure 3/3D/qpcr mtRNA.xlsx
- __MACOSX/Figure 3/3D/
- __MACOSX/Figure 3/3D/._qpcr mtRNA.xlsx
- Figure 3/.DS_Store
- __MACOSX/Figure 3/._.DS_Store
