# Supplementary material for: Brown adipose tissue CoQ deficiency activates the integrated stress response and FGF21-dependent mitohormesis
Source: EMBO J. 2024 Jan 11;43(2):2. doi: 10.1038/s44318-023-00008-x (PMC10897314; doi:10.1038/s44318-023-00008-x)
Supplement: Supplementary file 4 — Source Data Fig. 3 [file 44318_2023_8_MOESM4_ESM.zip › Figure 3/3B/qPCR UCP1.xlsx]

## Sheet: Description
Quantification of UCP1 gene expression of murine brown adipocytes treated with 4CBA + various eIF2a kinase inhibitors including A92 (GCN2 Inhibitor), GSK (PERK inhibitor), ISRIB (inhibitor of eif2a phosphorylation), Imoxin (PKR inhibitor) and 7DG (reversible PKR inhibitor). Data is presented as percent of rescue as compared to cells only treated with 4CBA.

## Sheet: Relative Expression
	% of UCP1 Rescue
A92	0.837475	-1.89816	-0.21975	0.415709	-0.0351687	-2.029	2.10211	-0.53463
GSK	39.3311	25.3105	23.9888	34.5981	47.3058	26.3195	22.2496	34.6128
ISRIB	24.9407	18.3582	21.706	28.7388	27.1603	20.0407	25.3079	26.3306
Imoxin	150.874	107.871	136.435	147.48	153.173	112.48	112.59	163.106
7DG	38.5718	26.3346	23.4532	38.683	24.119	22.4353
