# Supplementary material for: Brown adipose tissue CoQ deficiency activates the integrated stress response and FGF21-dependent mitohormesis
Source: EMBO J. 2024 Jan 11;43(2):2. doi: 10.1038/s44318-023-00008-x (PMC10897314; doi:10.1038/s44318-023-00008-x)
Supplement: Supplementary file 4 — Source Data Fig. 3 [file 44318_2023_8_MOESM4_ESM.zip › Figure 3/3C/western quantif phosphopkr pkr.xlsx]

## Sheet: Description
Quantification of western blot in Fig 3C of ratio between phosphorylated PKR (pPKR) to total PKR for murine brown adipocyte cells treated with either a vehicle control (0 hours) or 4CBA for 7 or 24 hours. Data is presented as fold expression to 0 hours of 4CBA treatment.

## Sheet: Quantification
4CBA Incubation Time (Hours)	p-PKR/Total PKR			Total PKR
0	0.679732	1.07034	1.24993	0.970802	1.11028	0.918916
7	1.99033	1.85492	1.80797	1.43134	1.1849	1.07042
24	1.75365	1.5111	1.60913	0.897341	1.00257	0.970938
