# Supplementary material for: Brown adipose tissue CoQ deficiency activates the integrated stress response and FGF21-dependent mitohormesis
Source: EMBO J. 2024 Jan 11;43(2):2. doi: 10.1038/s44318-023-00008-x (PMC10897314; doi:10.1038/s44318-023-00008-x)
Supplement: Supplementary file 4 — Source Data Fig. 3 [file 44318_2023_8_MOESM4_ESM.zip › Figure 3/3D/qpcr mtRNA.xlsx]

## Sheet: Description
RNA levels, measured via qPCR, of mitochondrially encoded genes in the cytosolic or mitochondrial fraction of murine brown adipocyte cells treated with 4CBA. Data is presented as fold expression relative to cells treated with a vehicle control (CTL).

## Sheet: Relative Expression
	Cytosol						Mitochondria
ND1	1.75398	2.29447	2.56361	1.68273	2.2194	2.16036	0.52641	0.452549	0.513778	0.48149
ND4	2.13591	2.87298	2.59487	1.90885	2.76419	2.20847	0.692296	0.550145	0.594564	0.577737
ND5	1.84537	2.42068	2.26396	1.75591	2.28929	2.05268	0.640521	0.512497	0.604216	0.59857
CYTB	1.68362	2.29606	2.17948	1.66636	2.16475	1.89963	0.421474	0.396495	0.422684	0.421659
