# Supplementary material for: Brown adipose tissue CoQ deficiency activates the integrated stress response and FGF21-dependent mitohormesis
Source: EMBO J. 2024 Jan 11;43(2):2. doi: 10.1038/s44318-023-00008-x (PMC10897314; doi:10.1038/s44318-023-00008-x)
Supplement: Supplementary file 5 — Source Data Fig. 4 [file 44318_2023_8_MOESM5_ESM.zip]

Archive with 47 entries (26 files):
- Figure 4/
- Figure 4/.DS_Store
- __MACOSX/
- __MACOSX/Figure 4/
- __MACOSX/Figure 4/._.DS_Store
- Figure 4/4E/
- Figure 4/4E/qpcr ISR.xlsx
- __MACOSX/Figure 4/4E/
- __MACOSX/Figure 4/4E/._qpcr ISR.xlsx
- Figure 4/4B/
- Figure 4/4B/western peif2a_eif2a.tif
- __MACOSX/Figure 4/4B/
- __MACOSX/Figure 4/4B/._western peif2a_eif2a.tif
- Figure 4/4B/western quantif peif2a_eif2a.xlsx
- __MACOSX/Figure 4/4B/._western quantif peif2a_eif2a.xlsx
- Figure 4/4C/
- Figure 4/4C/western quantif atf4.xlsx
- __MACOSX/Figure 4/4C/
- __MACOSX/Figure 4/4C/._western quantif atf4.xlsx
- Figure 4/4C/western atf4.tif
- __MACOSX/Figure 4/4C/._western atf4.tif
- Figure 4/4D/
- Figure 4/4D/qpcr ATFs.xlsx
- __MACOSX/Figure 4/4D/
- __MACOSX/Figure 4/4D/._qpcr ATFs.xlsx
- Figure 4/4A/
- Figure 4/4A/HPLC CoQ levels.xlsx
- __MACOSX/Figure 4/4A/
- __MACOSX/Figure 4/4A/._HPLC CoQ levels.xlsx
- Figure 4/4F/
- Figure 4/4F/qpcr UPRmt.xlsx
- __MACOSX/Figure 4/4F/
- __MACOSX/Figure 4/4F/._qpcr UPRmt.xlsx
- Figure 4/4H/
- Figure 4/4H/western quantif UCP1.xlsx
- __MACOSX/Figure 4/4H/
- __MACOSX/Figure 4/4H/._western quantif UCP1.xlsx
- Figure 4/4H/western UCP1.tif
- __MACOSX/Figure 4/4H/._western UCP1.tif
- Figure 4/4I/
- Figure 4/4I/qPCR UCP1.xlsx
- __MACOSX/Figure 4/4I/
- __MACOSX/Figure 4/4I/._qPCR UCP1.xlsx
- Figure 4/4G/
- Figure 4/4G/qpcr UCP1.xlsx
- __MACOSX/Figure 4/4G/
- __MACOSX/Figure 4/4G/._qpcr UCP1.xlsx
