# Supplementary material for: Brown adipose tissue CoQ deficiency activates the integrated stress response and FGF21-dependent mitohormesis
Source: EMBO J. 2024 Jan 11;43(2):2. doi: 10.1038/s44318-023-00008-x (PMC10897314; doi:10.1038/s44318-023-00008-x)
Supplement: Supplementary file 5 — Source Data Fig. 4 [file 44318_2023_8_MOESM5_ESM.zip › Figure 4/4E/qpcr ISR.xlsx]

## Sheet: Description
Gene expression analysis of factors involved in the integrated stress response (ISR) in murine brown adipocyte cells treated with 4CBA for 0, 7, 24, 48 and 72 hours. Data is presented as fold expression relative to 0 hours.

## Sheet: Relative Expression
Time (hours)	FGF21						GDF15			MTHFD2			PSAT1			PHGDH
0	1	1	1	1	1	1	1	1	1	1	1	1	1	1	1	1	1	1
7	36.181	30.278	29.737	31.859	42.567	41.038	13.8082	16.0124	14.0877	3.187	3.11669	3.78374	1.64588	1.45671	1.42658	2.83387	2.47397	2.92434
24	24.889	22.824	23.959	23.956	31.137	26.231	14.2664	14.1833	10.1865	3.57002	3.31434	2.72964	1.17663	1.02336	0.872461	4.22801	3.53661	3.13376
48	58.189	59.823	65.294	61.507	61.118	49.608	16.3771	20.5538	22.8704	2.70621	3.15953	3.46557	0.726241	0.759261	0.967194	3.157	3.32309	3.55349
72	22.213	21.548	24.109	21.421	24.073	21.349	11.0938	11.4181	12.1262	2.7001	2.07223	2.88389	1.09237	0.847219	1.23507	2.47916	1.72764	2.67071
