# Supplementary material for: Brown adipose tissue CoQ deficiency activates the integrated stress response and FGF21-dependent mitohormesis
Source: EMBO J. 2024 Jan 11;43(2):2. doi: 10.1038/s44318-023-00008-x (PMC10897314; doi:10.1038/s44318-023-00008-x)
Supplement: Supplementary file 5 — Source Data Fig. 4 [file 44318_2023_8_MOESM5_ESM.zip › Figure 4/4B/western quantif peif2a_eif2a.xlsx]

## Sheet: Description
Quantification of western blot in Fig 4B showing ratio of p-eIF2⍺ to eIF2⍺ in murine brown adipocyte cells treated with a vehicle control (0 hours) or 4CBA for 7, 24, 48 and 72 hours. Data is presented as fold expression relative to 0 hours.

## Sheet: Quantification
Time (hour)	p-eIF2⍺/eIF2⍺
0	0.996044	1.1156	0.888358
7	2.6832	2.66743	1.82061
24	2.68502	2.50506	1.63087
48	1.18926	1.43967	1.62147
72	0.869251	1.79166	0.773043
