# Supplementary material for: Brown adipose tissue CoQ deficiency activates the integrated stress response and FGF21-dependent mitohormesis
Source: EMBO J. 2024 Jan 11;43(2):2. doi: 10.1038/s44318-023-00008-x (PMC10897314; doi:10.1038/s44318-023-00008-x)
Supplement: Supplementary file 5 — Source Data Fig. 4 [file 44318_2023_8_MOESM5_ESM.zip › Figure 4/4C/western quantif atf4.xlsx]

## Sheet: Description
Quantification of western blot in Fig 4C showing protein expression of ATF4 in murine brown adipocyte cells treated with a vehicle control (0 hours) or 4CBA for 7 and 24 hours. Data is presented as fold expression relative to 0 hours.

## Sheet: Quantification
Time (hour)	ATF4
0	0.820949	0.858144	1.32091
7	6.75158	7.09543	6.6473
24	2.05751	1.62913	1.64209
