# Supplementary material for: Brown adipose tissue CoQ deficiency activates the integrated stress response and FGF21-dependent mitohormesis
Source: EMBO J. 2024 Jan 11;43(2):2. doi: 10.1038/s44318-023-00008-x (PMC10897314; doi:10.1038/s44318-023-00008-x)
Supplement: Supplementary file 5 — Source Data Fig. 4 [file 44318_2023_8_MOESM5_ESM.zip › Figure 4/4D/qpcr ATFs.xlsx]

## Sheet: Description
Gene expression analysis of ATF3, ATF4 and ATF5 in murine brown adipocyte cells treated with 4CBA for 0, 7, 24, 48 and 72 hours. Data is presented as fold expression relative to 0 hours.

## Sheet: Relative Expression
Time (hours)	ATF3			ATF4						ATF5
0	1	1	1	1	1	1	1	1	1	1	1	1
7	10.2108	8.64403	10.6354	6.257	5.748	7.039	6.54	7.386	6.276	3.33204	3.74091	4.12661
24	18.7314	17.5588	17.1991	4.159	3.957	3.915	4.043	4.88	4.215	2.83681	1.83449	2.37483
48	10.9181	12.2796	8.52574	3.372	3.339	3.591	3.49	3.909	3.491	2.31327	2.5604	3.27819
72	4.71765	3.94347	4.55547	2.559	2.356	2.786	2.137	2.209	2.54	1.86827	2.09525	2.67066
