# Supplementary material for: Brown adipose tissue CoQ deficiency activates the integrated stress response and FGF21-dependent mitohormesis
Source: EMBO J. 2024 Jan 11;43(2):2. doi: 10.1038/s44318-023-00008-x (PMC10897314; doi:10.1038/s44318-023-00008-x)
Supplement: Supplementary file 5 — Source Data Fig. 4 [file 44318_2023_8_MOESM5_ESM.zip › Figure 4/4A/HPLC CoQ levels.xlsx]

## Sheet: Description
Total CoQ levels measured via HPLC of murine brown adipocyte cells treated with either a vehicle control (0 hours) or 4CBA for 2, 7, 24, 48 and 72 hours. Total CoQ is the summation of CoQ9 and CoQ10 levels in cells the two most predominant forms in murine cells. Data is presented as % of CoQ relative to 0 hours.

## Sheet: Concentration Measurement
Time (hours)	Total CoQ (% of CTL)
0	91.9181	96.8971	106.536	104.649
2	66.2357	100.677	66.8506	58.8793	72.4458
7	84.7662	79.206	58.1481	69.0239	77.6091
24	69.7278	80.4197	53.887
48	73.1307	76.0982	47.4716
72	43.0157	59.5662	37.0408
