# Supplementary material for: Brown adipose tissue CoQ deficiency activates the integrated stress response and FGF21-dependent mitohormesis
Source: EMBO J. 2024 Jan 11;43(2):2. doi: 10.1038/s44318-023-00008-x (PMC10897314; doi:10.1038/s44318-023-00008-x)
Supplement: Supplementary file 5 — Source Data Fig. 4 [file 44318_2023_8_MOESM5_ESM.zip › Figure 4/4F/qpcr UPRmt.xlsx]

## Sheet: Description
Gene expression analysis of mitochondrial unfolded protein response (UPRmt) factors in murine brown adipocyte cells treated with 4CBA for 0, 7, 24, 48 and 72 hours. Data is presented as fold expression relative to 0 hours.

## Sheet: Relative Expression
Time (hours)	HSP60			LONP1			CLPP
0	1	1	1	1	1	1	1	1	1
7	1.42331	1.29957	1.27634	1.84289	2.17897	2.23474	1.71691	1.92842	2.05904
24	2.15491	1.68443	1.53946	3.58966	2.78328	2.73205	2.08721	1.85816	1.73915
48	0.99388	0.87662	1.003	2.1878	2.42775	2.83575	1.20793	1.25144	1.3585
72	1.2256	0.9614	1.33317	1.53099	1.15301	1.60465	1.02663	0.940579	1.05355
