# Supplementary material for: Brown adipose tissue CoQ deficiency activates the integrated stress response and FGF21-dependent mitohormesis
Source: EMBO J. 2024 Jan 11;43(2):2. doi: 10.1038/s44318-023-00008-x (PMC10897314; doi:10.1038/s44318-023-00008-x)
Supplement: Supplementary file 5 — Source Data Fig. 4 [file 44318_2023_8_MOESM5_ESM.zip › Figure 4/4H/western quantif UCP1.xlsx]

## Sheet: Description
Quantification of western blot in Fig 4H showing protein expression of UCP1 in murine brown adipocyte cells treated with vehicle (0 hours) or 4CBA for 7, 24, 48 and 72 hours. Data is presented as fold expression relative to 0 hours.

## Sheet: Quantification
Time (hours)	UCP1
0	1	1	1
7	0.736801	0.755245	0.97931
24	0.45	0.838509	0.088325
48	0.203006	0.08526	0.052467
72	0.040509	0.084787	0.054498
