# Supplementary material for: Brown adipose tissue CoQ deficiency activates the integrated stress response and FGF21-dependent mitohormesis
Source: EMBO J. 2024 Jan 11;43(2):2. doi: 10.1038/s44318-023-00008-x (PMC10897314; doi:10.1038/s44318-023-00008-x)
Supplement: Supplementary file 5 — Source Data Fig. 4 [file 44318_2023_8_MOESM5_ESM.zip › Figure 4/4I/qPCR UCP1.xlsx]

## Sheet: Description
Gene expression analysis of UCP1 in murine brown adipocyte cells treated with 4CBA and siRNA's for ATF4 (si(ATF4)) ATF4 and CHOP (si(ATF4+CHOP)) or ATF4 and ATF5 (si(ATF4+ATF5)). Data is presented as fold expression relative to cells just treated with a scramble siRNA (SCR).

## Sheet: Relative Expression
SCR	SCR + 4CBA	siATF4 + 4CBA	si(ATF4+CHOP) + 4CBA	si(ATF4+ATF5) + 4CBA
1.24	0.17	0.68	1.07	0.44
0.97	0.18	0.51	0.96	0.42
0.79	0.17	0.65	1.01	0.44
