# Supplementary material for: Brown adipose tissue CoQ deficiency activates the integrated stress response and FGF21-dependent mitohormesis
Source: EMBO J. 2024 Jan 11;43(2):2. doi: 10.1038/s44318-023-00008-x (PMC10897314; doi:10.1038/s44318-023-00008-x)
Supplement: Supplementary file 5 — Source Data Fig. 4 [file 44318_2023_8_MOESM5_ESM.zip › Figure 4/4G/qpcr UCP1.xlsx]

## Sheet: Description
Gene expression analysis of UCP1 in murine brown adipocyte cells treated with vehicle control (0 hours) or 4CBA for 2, 4, 7, 24, 48 and 96 hours. Data is represented as fold expression relative to 0 hours.

## Sheet: Relative Expression
Time (hours)	UCP1 Gene Expression
0	1.06861	1.04731	1.02681	0.929233	0.989248	0.9388
2	0.609379	0.64167	0.811492	0.615494	0.668587	0.837387
4	0.692517	0.714856	0.740872	0.643966	0.645814	0.747567
7	0.68569	0.647051	0.776535	0.603739	0.708275	0.664982
24	0.0930021	0.0868089	0.0843236	0.0934335	0.0878068	0.0849984
48	0.0383156	0.0322923	0.0374145	0.037318	0.0332062	0.0349795
96	0.0883991	0.0948748	0.0817319	0.0896275	0.0954903	0.0786989
