# Supplementary material for: Brown adipose tissue CoQ deficiency activates the integrated stress response and FGF21-dependent mitohormesis
Source: EMBO J. 2024 Jan 11;43(2):2. doi: 10.1038/s44318-023-00008-x (PMC10897314; doi:10.1038/s44318-023-00008-x)
Supplement: Supplementary file 6 — Source Data Fig. 5 [file 44318_2023_8_MOESM6_ESM.zip]

Archive with 29 entries (14 files):
- Figure 5/
- Figure 5/5A/
- Figure 5/5A/CLAMS VO2.xlsx
- __MACOSX/
- __MACOSX/Figure 5/
- __MACOSX/Figure 5/5A/
- __MACOSX/Figure 5/5A/._CLAMS VO2.xlsx
- Figure 5/5F/
- Figure 5/5F/EchoMRI Fat Composition.xlsx
- __MACOSX/Figure 5/5F/
- __MACOSX/Figure 5/5F/._EchoMRI Fat Composition.xlsx
- Figure 5/.DS_Store
- __MACOSX/Figure 5/._.DS_Store
- Figure 5/5C/
- Figure 5/5C/CLAMS VO2 30 deg.xlsx
- __MACOSX/Figure 5/5C/
- __MACOSX/Figure 5/5C/._CLAMS VO2 30 deg.xlsx
- Figure 5/5D/
- Figure 5/5D/CLAMS Behavior.xlsx
- __MACOSX/Figure 5/5D/
- __MACOSX/Figure 5/5D/._CLAMS Behavior.xlsx
- Figure 5/5E/
- Figure 5/5E/Body Weight HFD.xlsx
- __MACOSX/Figure 5/5E/
- __MACOSX/Figure 5/5E/._Body Weight HFD.xlsx
- Figure 5/5B/
- Figure 5/5B/CLAMS VO2 23 deg.xlsx
- __MACOSX/Figure 5/5B/
- __MACOSX/Figure 5/5B/._CLAMS VO2 23 deg.xlsx
