# Supplementary material for: Brown adipose tissue CoQ deficiency activates the integrated stress response and FGF21-dependent mitohormesis
Source: EMBO J. 2024 Jan 11;43(2):2. doi: 10.1038/s44318-023-00008-x (PMC10897314; doi:10.1038/s44318-023-00008-x)
Supplement: Supplementary file 6 — Source Data Fig. 5 [file 44318_2023_8_MOESM6_ESM.zip › Figure 5/5A/CLAMS VO2.xlsx]

## Sheet: Description
Hourly oxygen consumption (VO2) data of floxed control (PDSS2FL) and brown adipose tissue specific PDSS2 knockout (PDSS2BKO) mice. Data from 1-12 hours were measured during the light cycle at 23 degrees celsius. Data from 13-24 hours was measured during the dark cycle at 23 degrees celsius. Data from 25-36 hours was measured during the light cycle at 30 degrees celsius and data from 37-48 hours w…

## Sheet: VO2
Time (hours)	PDSS2FL											PDSS2BKO
1	78.46	72.7654	75.9908	75.5594	76.6937	84.2696	84.1338	62.0935	67.6532	91.3705	65.1105	102.005	79.0967	84.9318	94.9193	86.9974	100.528	54.4989	72.2112	89.5855	98.9352
2	52.7597	73.1849	68.2315	82.6389	72.4938	65.1445	66.6704	54.8228	56.6424	72.2821	55.7583	92.4682	86.0375	69.5923	87.0809	73.3108	82.8877	48.2767	68.9624	71.7737	88.0425
3	59.2318	69.0242	60.3816	65.2971	56.6475	66.5898	65.1417	45.7065	61.5404	71.1153	52.2749	77.763	72.244	76.6438	76.3764	62.6823	69.795	52.4343	67.5776	60.0845	62.5989
4	55.965	62.2703	63.9883	63.7557	66.0406	66.0769	67.4989	53.8195	51.4251	75.7251	57.096	85.764	82.0067	77.2083	82.6262	61.966	75.7164	55.4789	62.0078	76.1718	59.5959
5	53.555	78.6028	70.4769	64.5231	60.6331	58.4887	66.2447	56.7828	68.3445	64.899	48.1026	81.0978	73.5135	67.7869	75.6849	67.3525	73.463	55.1214	59.9404	82.0083	59.709
6	59.2137	71.9899	61.8844	75.4727	63.8225	63.9931	66.1189	50.463	49.8606	70.9961	61.8209	84.8442	73.9326	77.8534	80.8665	62.7031	69.2196	50.3562	70.2344	63.8732	79.4898
7	60.2404	65.0621	64.2613	71.676	59.29	61.7856	67.5936	54.726	57.5299	70.1792	51.5463	80.5476	67.6853	73.6792	85.7511	69.1849	76.2671	58.8149	55.1729	57.8952	58.1217
8	52.5139	67.8445	67.7453	73.3601	66.3294	70.8725	72.7673	46.2846	51.7182	70.3593	53.9292	74.2938	69.5959	73.4362	70.8535	59.6326	70.9954	51.7289	75.4974	66.1358	56.5851
9	62.9781	65.0715	63.6834	64.5097	71.7894	72.2712	67.108	60.683	62.5632	80.1377	47.1107	72.8648	79.7944	76.1376	84.2973	64.415	75.1162	52.9451	66.7331	63.6852	86.8647
10	63.8951	79.3266	72.5234	72.8904	63.9695	67.6374	65.4234	56.7595	63.6184	74.2152	62.3688	73.8108	67.4967	74.8115	78.5439	65.6365	74.1015	57.5817	65.1422	66.4371	88.0516
11	58.4136	68.9067	65.6105	69.0537	67.1562	66.9808	75.3032	63.9491	66.6465	70.1456	49.6548	97.5492	73.1825	75.8374	78.8098	65.0715	77.4118	65.2962	76.1026	71.6271	76.7949
12	76.4982	80.088	79.1799	67.6458	69.7419	79.0459	70.0815	81.046	58.6942	98.0798	60.5924	87.1962	85.3545	79.2915	78.0741	61.9594	78.3647	72.8012	74.6751	72.9764	70.6485
13	79.9445	100.998	76.9699	78.7355	77.4944	77.7908	77.5453	83.083	59.4179	90.1578	58.2348	96.3396	91.0864	93.548	89.47	68.0456	77.8882	75.6081	83.0598	89.7873	102.466
14	90.5389	100.707	91.0741	101.309	80.3031	88.7987	95.474	91.2788	61.3638	80.9512	73.9791	108.889	92.5152	89.9674	96.9388	74.3496	103.975	75.06	84.2907	86.4171	102.73
15	91.0353	94.9518	72.1079	99.4937	79.205	92.6333	96.2737	90.566	66.6425	79.4515	80.5305	111.329	93.4328	86.7238	90.4452	72.6294	105.514	78.0485	86.1467	88.4129	103.876
16	62.5817	87.2884	81.0186	102.51	78.7281	86.8101	93.4141	81.081	70.2527	93.2831	82.9101	113.484	92.5403	84.1075	84.7627	74.7485	107.805	61.1977	78.0973	87.643	103.508
17	83.6993	89.018	71.8338	89.7785	79.1394	85.0546	79.6556	73.549	72.2829	103.047	93.4674	114.723	84.3447	101.454	91.5223	75.2928	108.12	70.2258	90.25	70.4131	100.136
18	80.735	87.9934	73.4648	84.2016	69.2081	87.2954	83.2286	74.1265	97.1499	96.0009	91.3094	112.371	82.476	92.5389	91.3982	70.3732	105.553	75.4527	67.5365	87.5447	87.906
19	59.4884	84.412	69.9111	85.8684	76.678	81.8052	91.9993	67.347	98.9045	67.749	71.9277	102.379	78.6044	86.5357	91.8636	70.1364	96.8529	84.8625	70.9397	94.1109	79.3156
20	63.8457	79.5052	76.698	68.7067	66.9856	79.1648	72.8153	65.4558	94.5267	96.1118	72.3996	104.866	96.7555	85.2152	81.3488	70.1572	90.7397	72.978	77.8553	75.0098	86.5176
21	82.5425	66.0021	68.6426	95.2366	73.3688	79.122	73.3308	64.12	77.5663	77.6191	86.7094	92.358	84.947	76.2048	89.8645	66.7418	90.8263	62.3693	57.0991	75.7352	76.9587
22	64.9013	80.7166	69.1332	84.3604	65.7606	77.1857	82.2814	55.7025	67.8957	96.7438	59.2917	104.396	70.8236	78.1626	80.0953	67.8387	85.5979	60.6527	74.732	75.4965	61.7572
23	80.6748	91.9414	76.8505	72.9638	70.3369	78.3465	80.2311	62.7894	92.1967	67.6024	71.7405	93.1308	79.677	94.6848	83.7388	67.321	84.9915	59.2974	59.361	89.3074	88.2141
24	74.1123	80.4593	80.8948	85.2078	71.1944	82.5474	78.4338	50.5365	74.9384	76.3619	83.6608	111.959	89.2344	89.0086	82.8833	68.1669	83.5869	56.6112	66.4706	74.8068	69.6969
25	74.1268	61.6499	60.3595	85.4947	65.625	77.8898	73.9064	56.1505	84.431	95.2915	79.2558	89.9556	67.5763	79.52	84.4702	69.4093	79.3584	57.0605	64.1902	83.6	91.2685
26	30.3564	43.2729	46.2155	49.4899	43.7281	49.0926	48.5055	45.1617	58.0857	48.1977	52.8957	53.9742	50.2926	50.0136	60.9602	40.8769	47.2044	33.5566	33.8816	42.3967	58.6716
27	42.522	37.2099	32.697	34.2233	44.8875	44.5445	40.0526	41.8845	40.1051	62.7173	57.239	49.5642	47.0705	52.1069	52.8487	45.6011	33.1774	30.1422	55.1033	51.5263	37.8027
28	26.3027	29.0225	33.2251	52.0935	45.5175	41.7185	37.163	27.9265	63.9378	39.5019	48.828	38.5056	50.1648	48.4781	53.2033	36.9296	59.7218	32.1298	38.6406	34.8344	68.837
29	38.4757	45.4725	38.7634	42.7107	35.0525	38.7927	34.4533	35.2923	41.1341	50.7491	47.502	41.937	39.4824	38.1517	48.5625	36.9795	38.2759	35.0072	52.0253	34.5826	45.0177
30	38.025	31.7814	38.8474	39.4745	41.5231	36.452	35.4365	26.4565	52.4399	41.513	55.9241	41.2272	44.8037	42.8736	48.6901	45.8047	42.7371	32.9152	43.2268	55.7434	30.4005
31	30.0479	45.5759	40.7701	32.8621	31.5481	34.1874	38.5898	32.1265	34.5503	57.659	40.2909	33.5286	48.2939	31.8842	48.9437	40.5694	43.8199	30.718	34.2759	29.9539	55.146
32	26.645	29.4972	30.3168	47.5549	47.18	36.3701	30.8683	26.7907	37.889	42.4005	52.7241	43.0248	44.347	41.7715	52.0774	46.4155	32.3297	34.7629	51.3611	44.2609	60.5163
33	27.4354	33.6896	32.4163	33.7295	35.8488	37.2179	41.3955	43.9215	48.963	51.7927	40.7362	32.1384	42.9601	36.4056	46.8471	42.0453	39.5752	32.8353	38.8937	43.8738	35.568
34	50.7594	40.4529	41.3381	39.7214	29.9862	37.5177	42.0226	31.052	35.1809	35.3892	54.444	36.0066	45.9381	41.8925	50.0252	45.9958	40.8276	37.2202	50.0016	31.1203	47.2518
35	48.923	38.6457	35.8595	32.2682	50.155	37.0371	43.6916	38.1383	58.1801	50.9833	46.5972	45.675	34.7686	39.5226	58.7262	44.6704	44.5314	42.3791	40.5863	51.4097	71.6352
36	32.1313	42.065	36.3766	50.2239	39.7512	42.7033	32.6188	47.4355	35.3103	47.7375	45.6138	43.302	57.5161	48.5587	52.9462	46.1454	32.5339	49.3867	60.9166	45.8508	52.9152
37	52.8899	69.3015	52.3858	38.8873	40.4381	46.0431	50.376	50.4665	50.4346	67.3847	52.0494	60.291	55.97	63.8893	61.3547	48.036	61.1511	50.0519	56.4096	57.5663	34.8166
38	58.0087	71.7455	47.6962	60.0258	57.3125	53.422	68.1751	46.9951	45.4262	44.0973	44.226	72.4542	65.5316	62.7648	67.6444	49.6356	71.4594	61.7458	66.8665	71.5031	74.0103
39	58.2593	64.061	54.5826	66.2112	46.83	48.9166	66.5625	55.8215	45.85	63.2925	61.2339	68.229	66.8137	64.7584	56.0135	53.6161	79.3485	56.2047	60.8755	68.3609	75.114
40	61.4405	59.0226	46.2443	63.8558	51.1569	46.1525	59.7582	55.9755	59.0378	76.9138	60.9453	59.3754	71.0875	55.6416	61.3494	50.5788	76.527	55.0083	54.825	69.0462	75.0795
41	49.7472	31.4195	59.6567	64.77	47.5037	54.1213	55.8494	40.2331	56.7321	80.5444	75.153	60.0936	71.7537	69.0144	62.6179	50.3461	78.1914	46.0904	49.9921	69.6802	73.1016
42	51.0679	64.4746	46.0652	59.4987	46.0381	53.1051	65.897	40.0505	73.4264	63.2432	67.8542	55.0463	68.4311	61.031	63.6374	50.6121	66.6951	44.1638	51.5008	59.4493	65.9841
43	35.1318	51.23	52.4787	56.0223	46.3925	54.7065	52.1613	53.4415	69.3471	57.9802	68.1135	47.9808	63.0804	49.3248	59.9052	50.927	76.4466	41.6732	54.4454	50.4056	47.5521
44	60.0958	33.558	37.3357	46.2604	43.7062	54.0928	51.539	47.7954	68.3209	60.5234	51.4761	65.4108	54.3862	59.593	52.2503	48.8462	56.3755	43.5348	49.8187	36.9618	56.9751
45	53.2369	51.2394	32.6947	39.5145	50.6844	53.7027	53.3315	35.609	51.0289	46.7432	61.0292	66.255	54.6292	49.9923	56.3548	55.5565	52.3215	41.0397	43.2394	53.0372	60.9609
46	45.925	31.3772	55.776	66.5182	41.8731	54.5447	41.0298	43.547	72.0073	56.8058	42.7752	47.5146	46.2408	42.42	64.781	54.6258	34.6005	40.9881	40.6933	68.862	55.7512
47	39.4758	57.904	43.7912	59.9618	41.8119	40.8669	44.9385	43.3078	45.5394	38.1563	55.3488	50.778	44.5659	57.2678	52.8088	53.1175	65.9711	28.9755	42.0254	41.8705	44.148
48	58.1533	63.7203	42.8696	55.8622	46.7425	50.0727	51.8567	30.023	52.5976	60.8438	54.5226	67.6074	64.593	54.5082	56.8113	52.1619	36.6795	27.2405	41.2563	65.0759	36.8277
