# Supplementary material for: Brown adipose tissue CoQ deficiency activates the integrated stress response and FGF21-dependent mitohormesis
Source: EMBO J. 2024 Jan 11;43(2):2. doi: 10.1038/s44318-023-00008-x (PMC10897314; doi:10.1038/s44318-023-00008-x)
Supplement: Supplementary file 6 — Source Data Fig. 5 [file 44318_2023_8_MOESM6_ESM.zip › Figure 5/5F/EchoMRI Fat Composition.xlsx]

## Sheet: Sheet2
Fat composition of floxed control (PDSS2FL) and brown adipose tissue specific PDSS2 knockout (PDSS2BKO) mice fed a high fat diet measured every 4 weeks via EchoMRI. Data is presented as % of body weight.

## Sheet: Fat Composition
Time (weeks)	PDSS2FL				PDSS2BKO
0	9.27	9.24	9.3	9.07	9.89	11.67	10.8	11.69
4	21.87	30.64	28.72	27.84	14.13	7.95	8.77	7.89
8	41.59	39.48	37.74	44.23	25.23	14.55	16.71	7.24
12	40.75	39.04	44.5	43.25	32.41	24.57	29.5	9.64
