# Supplementary material for: Brown adipose tissue CoQ deficiency activates the integrated stress response and FGF21-dependent mitohormesis
Source: EMBO J. 2024 Jan 11;43(2):2. doi: 10.1038/s44318-023-00008-x (PMC10897314; doi:10.1038/s44318-023-00008-x)
Supplement: Supplementary file 6 — Source Data Fig. 5 [file 44318_2023_8_MOESM6_ESM.zip › Figure 5/5C/CLAMS VO2 30 deg.xlsx]

## Sheet: Description
Hourly oxygen consumption (VO2) for floxed control (PDSS2FL) and brown adipose tissue specific PDSS2 knockout (PDSS2BKO) mice during the light and dark period at 30 degrees celsius. Data is presented in mL per hour. N=10-11 mice/group.

## Sheet: VO2
	PDSS2FL
Light												30.3564	43.2729	46.2155	49.4899	43.7281	49.0926	48.5055	45.1617	58.0857	48.1977	52.8957	42.522	37.2099	32.697	34.2233	44.8875	44.5445	40.0526	41.8845	40.1051	62.7173	57.239	26.3027	29.0225	33.2251	52.0935	45.5175	41.7185	37.163	27.9265	63.9378	39.5019	48.828	38.4757	45.4725	38.7634	42.7107	35.0525
Dark	52.8899	69.3015	52.3858	38.8873	40.4381	46.0431	50.376	50.4665	50.4346	67.3847	52.0494	58.0087	71.7455	47.6962	60.0258	57.3125	53.422	68.1751	46.9951	45.4262	44.0973	44.226	58.2593	64.061	54.5826	66.2112	46.83	48.9166	66.5625	55.8215	45.85	63.2925	61.2339	61.4405	59.0226	46.2443	63.8558	51.1569	46.1525	59.7582	55.9755	59.0378	76.9138	60.9453	49.7472	31.4195	59.6567	64.77	47.5037
[truncated: 203 more columns]
