# Supplementary material for: Brown adipose tissue CoQ deficiency activates the integrated stress response and FGF21-dependent mitohormesis
Source: EMBO J. 2024 Jan 11;43(2):2. doi: 10.1038/s44318-023-00008-x (PMC10897314; doi:10.1038/s44318-023-00008-x)
Supplement: Supplementary file 6 — Source Data Fig. 5 [file 44318_2023_8_MOESM6_ESM.zip › Figure 5/5D/CLAMS Behavior.xlsx]

## Sheet: Description
Average ambulatory data for floxed control (PDSS2FL) and brown adipose tissue specific PDSS2 knockout (PDSS2BKO) mice at 23 and 30 degrees celsius. Data is presented as beam breaks (counts) per hour per animal.

## Sheet: Behavior
	PDSS2FL																								PDSS2BKO
23°C	458.164	105.753	61.747	84.8899	170.702	112.979	94.9137	85.5714	398.863	292.485	295.113	441.616	869.61	841.449	741.824	762.348	665.61	440.699	283.762	353.164	172.223	215.319	254.176	90.0982	388.705	174.705	90.1845	144.232	134.569	132.842	133.319	235.47	262.307	239.19	256.03	311.152	451.744	442.551	484.238	364.53	345.048	323.923	388.205	250.658	110.188	197.321	126.884	142.946
30°C	693.113	306.027	167.569	328.872	175.676	86.4107	337.726	187.262	281.973	153.905	444.557	381.628	464.845	454.72	753.997	716.458	432.071	452.247	456.729	425.833	248.866	393.065	303.643	138.762	380.223	163.399	154.024	94.3601	111.958	149.789	24.2262	147.89	134.866	117.417	199.512	238.756	333.949	405.824	325.369	318.202	399.943	293.182	259.988	194.446	254.607	201.836	192.815	157.024
