# Supplementary material for: Brown adipose tissue CoQ deficiency activates the integrated stress response and FGF21-dependent mitohormesis
Source: EMBO J. 2024 Jan 11;43(2):2. doi: 10.1038/s44318-023-00008-x (PMC10897314; doi:10.1038/s44318-023-00008-x)
Supplement: Supplementary file 6 — Source Data Fig. 5 [file 44318_2023_8_MOESM6_ESM.zip › Figure 5/5E/Body Weight HFD.xlsx]

## Sheet: Description
Weekly body weight measurements, in grams, of floxed control (PDSS2) and brown adipose tissue specific PDSS2 knockout (PDSS2BKO) mice fed a high fat diet.

## Sheet: Body Weight
Age (week)	PDSS2FL				PDSS2BKO
1	22.05	22.15	21.25	21.85	18.8	18.13	19.72	17.05
2	23.59	24.9	22.06	27.58	21.56	19.95	22.16	19.29
3	25.99	27	24.22	25.94	23.24	22.26	23.96	21.57
4	29.05	29.89	26.42	30.4	24.78	23.65	26.17	24.14
5	31.15	33.29	28.17	32.87	26.18	24.72	26.73	25.07
6	35.02	36.29	29.12	36.2	27.37	24.57	28.45	27
7	38.52	39.1	30.92	39.11	28.54	26.16	29.29	27.69
8	42.43	42.12	33.57	42.27	31.09	27.59	32	29.48
9	46.4	45.52	37.25	45.65	32.56	29.28	34.12	31.2
10	47.92	47.29	38.8	46.81	33.72	28.32	35.15	32.5
11	49.2	47.9	42.05	49.38	37	29.6	37.2	34.12
12	50.04	49.39	43.31	50.04	38.36	29.9	37.35	34.06
13	50.23	49.72	45.3	50.16	40.3	30.65	38.72	35.79
14	50.19	49.97	45.71	50.22	42	31.13	39.28	35.82
