# Supplementary material for: Brown adipose tissue CoQ deficiency activates the integrated stress response and FGF21-dependent mitohormesis
Source: EMBO J. 2024 Jan 11;43(2):2. doi: 10.1038/s44318-023-00008-x (PMC10897314; doi:10.1038/s44318-023-00008-x)
Supplement: Supplementary file 6 — Source Data Fig. 5 [file 44318_2023_8_MOESM6_ESM.zip › Figure 5/5B/CLAMS VO2 23 deg.xlsx]

## Sheet: Description
Hourly oxygen consumption (VO2) for floxed control (PDSS2FL) and brown adipose tissue specific PDSS2 knockout (PDSS2BKO) mice during the light and dark period at 23 degrees celsius. Data is presented in mL per hour. N=10-11 mice/group.

## Sheet: VO2
	PDSS2FL
Light	78.46	72.7654	75.9908	75.5594	76.6937	84.2696	84.1338	62.0935	67.6532	91.3705	65.1105	52.7597	73.1849	68.2315	82.6389	72.4938	65.1445	66.6704	54.8228	56.6424	72.2821	55.7583	59.2318	69.0242	60.3816	65.2971	56.6475	66.5898	65.1417	45.7065	61.5404	71.1153	52.2749	55.965	62.2703	63.9883	63.7557	66.0406	66.0769	67.4989	53.8195	51.4251	75.7251	57.096	53.555	78.6028	70.4769	64.5231	60.6331
Dark	79.9445	100.998	76.9699	78.7355	77.4944	77.7908	77.5453	83.083	59.4179	90.1578	58.2348	90.5389	100.707	91.0741	101.309	80.3031	88.7987	95.474	91.2788	61.3638	80.9512	73.9791	91.0353	94.9518	72.1079	99.4937	79.205	92.6333	96.2737	90.566	66.6425	79.4515	80.5305	62.5817	87.2884	81.0186	102.51	78.7281	86.8101	93.4141	81.081	70.2527	93.2831	82.9101	83.6993	89.018	71.8338	89.7785	79.1394
[truncated: 203 more columns]
