# Supplementary material for: Brown adipose tissue CoQ deficiency activates the integrated stress response and FGF21-dependent mitohormesis
Source: EMBO J. 2024 Jan 11;43(2):2. doi: 10.1038/s44318-023-00008-x (PMC10897314; doi:10.1038/s44318-023-00008-x)
Supplement: Supplementary file 7 — Source Data Fig. 6 [file 44318_2023_8_MOESM7_ESM.zip]

Archive with 49 entries (26 files):
- Figure 6/
- Figure 6/6F/
- Figure 6/6F/EchoMRI Fat Composition.xlsx
- __MACOSX/
- __MACOSX/Figure 6/
- __MACOSX/Figure 6/6F/
- __MACOSX/Figure 6/6F/._EchoMRI Fat Composition.xlsx
- Figure 6/6F/.DS_Store
- __MACOSX/Figure 6/6F/._.DS_Store
- Figure 6/6A/
- Figure 6/6A/qPCR PDSS2.xlsx
- __MACOSX/Figure 6/6A/
- __MACOSX/Figure 6/6A/._qPCR PDSS2.xlsx
- Figure 6/6H/
- Figure 6/6H/CLAMS VO2 DKO.xlsx
- __MACOSX/Figure 6/6H/
- __MACOSX/Figure 6/6H/._CLAMS VO2 DKO.xlsx
- Figure 6/6I/
- Figure 6/6I/CLAMS VO2 23 deg.xlsx
- __MACOSX/Figure 6/6I/
- __MACOSX/Figure 6/6I/._CLAMS VO2 23 deg.xlsx
- Figure 6/6G/
- Figure 6/6G/Body Weight.xlsx
- __MACOSX/Figure 6/6G/
- __MACOSX/Figure 6/6G/._Body Weight.xlsx
- Figure 6/.DS_Store
- __MACOSX/Figure 6/._.DS_Store
- Figure 6/6B/
- Figure 6/6B/qpcr stress factors.xlsx
- __MACOSX/Figure 6/6B/
- __MACOSX/Figure 6/6B/._qpcr stress factors.xlsx
- Figure 6/6E/
- Figure 6/6E/western quantif FGF21.xlsx
- __MACOSX/Figure 6/6E/
- __MACOSX/Figure 6/6E/._western quantif FGF21.xlsx
- Figure 6/6E/western FGF21.tif
- __MACOSX/Figure 6/6E/._western FGF21.tif
- Figure 6/6J/
- Figure 6/6J/CLAMS VO2 30 deg.xlsx
- __MACOSX/Figure 6/6J/
- __MACOSX/Figure 6/6J/._CLAMS VO2 30 deg.xlsx
- Figure 6/6D/
- Figure 6/6D/qpcr FGF21.xlsx
- __MACOSX/Figure 6/6D/
- __MACOSX/Figure 6/6D/._qpcr FGF21.xlsx
- Figure 6/6C/
- Figure 6/6C/ELISA FGF21.xlsx
- __MACOSX/Figure 6/6C/
- __MACOSX/Figure 6/6C/._ELISA FGF21.xlsx
