# Supplementary material for: Brown adipose tissue CoQ deficiency activates the integrated stress response and FGF21-dependent mitohormesis
Source: EMBO J. 2024 Jan 11;43(2):2. doi: 10.1038/s44318-023-00008-x (PMC10897314; doi:10.1038/s44318-023-00008-x)
Supplement: Supplementary file 7 — Source Data Fig. 6 [file 44318_2023_8_MOESM7_ESM.zip › Figure 6/6F/EchoMRI Fat Composition.xlsx]

## Sheet: Description
Fat composition measurements of floxed control (Flox), brown adipose tissue specific PDSS2 knockout (PDSS2BKO) and brown adipose tissue specific PDSS2 and FGF21 double knockout (DKOFGF21) after 2 weeks of defined, low fat diet feeding measured via EchoMRI.

## Sheet: Fat Composition
Flox	PDSS2BKO	DKOFGF21
10.1514	9.2955	9.75969
11.3225	8.89101	10.9498
8.03213	9.09091	7.32708
9.53608	6.48241	10.4494
13.198	5.39107	9.54396
10.4702	7.80059	8.22701
7.60576	9.08039	7.71589
10.7063	5.19916	8.28105
9.00452		10.4651
9.59738		7.32323
9.08163
