# Supplementary material for: Brown adipose tissue CoQ deficiency activates the integrated stress response and FGF21-dependent mitohormesis
Source: EMBO J. 2024 Jan 11;43(2):2. doi: 10.1038/s44318-023-00008-x (PMC10897314; doi:10.1038/s44318-023-00008-x)
Supplement: Supplementary file 7 — Source Data Fig. 6 [file 44318_2023_8_MOESM7_ESM.zip › Figure 6/6A/qPCR PDSS2.xlsx]

## Sheet: Description
Gene expression analysis of PDSS2 in BAT and Liver of floxed control (PDSS2FL) and brown adipose tissue specific PDSS2 knockout (PDSS2BKO) mice. Data is presented as fold expression relative to PDSS2FL.

## Sheet: BAT Relative Expression
	Flox				DKOFGF21
PDSS2	1.08724	1.03193	0.923	0.957827	0.188798	0.265023	0.102698	0.23921
FGF21	1.04091	0.663236	1.29586		0.240245	0.172692	0.220173

## Sheet: Liver Relative Expression
	Flox				DKOFGF21
PDSS2	0.926296	0.975509	0.973825	1.12437	1.25732	1.2505	1.15457	0.992603
FGF21	0.620203	0.758704	0.967422	1.65367	1.40125	2.902	0.723163	1.6933
