# Supplementary material for: Brown adipose tissue CoQ deficiency activates the integrated stress response and FGF21-dependent mitohormesis
Source: EMBO J. 2024 Jan 11;43(2):2. doi: 10.1038/s44318-023-00008-x (PMC10897314; doi:10.1038/s44318-023-00008-x)
Supplement: Supplementary file 7 — Source Data Fig. 6 [file 44318_2023_8_MOESM7_ESM.zip › Figure 6/6H/CLAMS VO2 DKO.xlsx]

## Sheet: Description
Hourly oxygen consumption (VO2) data of floxed control (Flox) and brown adipose tissue specific PDSS2 and FGF21 double knockout (DKOFGF21). Data from 1-12 hours were measured during the light cycle at 23 degrees celsius. Data from 13-24 hours was measured during the dark cycle at 23 degrees celsius. Data from 25-36 hours was measured during the light cycle at 30 degrees celsius and data from 37-4…

## Sheet: VO2
Flox							DKOFGF21
77.2256	77.6883	84.2304	93.3725	72.5471	72.5561	67.3652	53.3282	68.8833	63.1224	68.1335	69.6897	87.7536
58.4719	63.9691	91.9506	95.6764	68.3787	64.1617	72.7503	49.7225	82.1917	63.1623	73.4612	63.9742	85.9369
67.1155	67.4681	83.9981	90.8973	70.6589	61.0197	66.9389	47.0071	70.4857	62.2935	66.9123	66.7231	83.4075
55.2611	77.4049	77.4989	93.0355	77.3446	58.3601	60.8972	49.8399	65.7295	61.1977	66.3834	64.4929	86.0191
62.0994	66.3899	80.9295	92.4355	69.2064	59.9072	74.8426	53.0934	70.8494	63.0299	73.7278	65.5712	81.3186
63.6547	64.6171	81.7939	91.9139	73.2968	58.8127	62.5975	45.8868	64.4339	63.8477	71.6165	67.5384	81.7047
65.9267	67.3513	83.1013	91.2509	69.6603	60.0552	69.0312	49.4681	73.7645	66.2347	69.7116	64.0247	83.9817
63.2326	68.6184	79.8111	94.9582	71.6948	67.1843	63.8686	46.9563	70.3948	63.9871	71.1134	67.6699	78.0615
61.1317	87.0916	86.7425	89.2785	65.3135	59.6397	70.8442	50.6912	63.6156	69.6299	70.9801	71.3782	89.8722
67.3322	71.8863	80.2811	96.8698	73.4464	66.6638	76.5184	52.3204	71.2722	64.8758	65.4374	62.7308	78.0318
65.249	82.5355	87.4557	99.8202	67.5318	61.0675	66.3117	48.7978	70.0482	64.4853	71.1091	64.5612	81.3978
73.9648	71.425	94.1386	92.8145	77.6062	67.5806	71.5351	50.8184	88.9766	63.9393	77.228	66.1792	82.5561
83.5639	103.814	98.883	107.279	85.2584	85.4104	90.8411	54.9036	93.6078	70.1918	75.6069	82.1665	90.3276
89.3244	99.1736	98.3687	113.245	81.6593	77.8421	95.6235	60.0946	101.239	78.6639	83.1878	91.5556	98.5288
96.0682	91.0541	91.3563	100.273	84.0035	87.6451	93.492	63.6025	97.1764	69.1031	80.2681	81.2407	94.0599
80.8197	98.5845	99.2115	101.102	91.6344	89.7012	94.7954	73.9061	86.6865	70.4827	82.9341	86.4639	92.4214
84.9248	84.5629	96.278	102.334	81.1039	81.07	81.2498	79.1607	93.4032	68.8728	79.9043	83.6603	96.129
84.7415	77.2159	102.226	96.6322	84.6764	76.3761	78.1305	74.2447	78.7595	76.1135	80.2681	73.9766	91.1444
76.028	75.293	96.1483	95.1958	95.2175	74.49	86.6124	70.545	94.5454	72.0528	80.1735	74.3133	100.371
84.1749	89.1312	86.5048	91.704	99.3923	75.1346	83.8733	69.4686	83.0236	67.8406	80.0058	73.6873	82.6997
81.4196	80.1703	93.9441	97.0411	94.5447	70.9613	68.4383	73.3826	84.2431	70.6421	73.53	78.921	94.842
77.0812	96.3782	99.2709	91.9691	95.2976	69.5479	88.2784	79.6548	89.9767	68.5819	80.3541	83.1333	86.5656
80.1198	71.9196	91.9203	94.0355	87.1595	80.5972	86.8868	70.134	83.0384	69.8172	79.7478	76.7855	86.5696
78.5644	75.7654	86.3103	85.1336	84.1904	65.1119	79.7769	65.3295	70.8494	61.1458	73.7579	69.2269	81.1256
66.1378	69.0075	67.5204	68.5542	74.6692	57.8873	67.4436	60.4566	84.817	59.6092	69.144	61.9996	62.3948
37.9629	46.2884	46.9315	54.1174	52.1291	48.4414	34.2363	35.0792	49.3241	43.4445	52.7834	40.0654	46.8171
41.4792	42.0036	49.6814	48.1117	53.2398	36.7627	28.7062	30.4558	43.6814	41.8306	45.6918	40.3495	44.4807
32.2357	52.2072	47.5906	51.8632	45.7745	31.176	43.4385	36.3963	38.8115	36.9011	45.2102	44.0893	37.8675
35.6942	29.9827	46.5101	53.1947	43.4462	42.2826	29.6107	27.1534	31.3629	36.391	44.3545	38.5085	44.6737
31.8746	33.6118	50.951	47.3658	37.3629	30.6316	36.5785	33.9686	46.0055	38.4114	42.3206	35.4892	38.8822
40.9459	47.1232	49.6382	58.1617	44.9147	38.6154	42.0959	29.3501	36.0725	41.0654	44.7931	42.6849	42.4958
32.669	32.0779	50.0444	47.0399	40.6748	32.5989	33.5846	32.1829	41.9766	40.6231	47.5666	33.7187	42.2334
37.2852	50.0342	43.0201	46.6089	44.7332	38.8398	35.084	31.405	38.4421	34.008	41.9594	48.4025	39.7782
32.3246	45.0213	54.2411	54.7992	53.8165	30.3786	50.2103	25.1866	39.0501	36.6859	47.8977	35.2999	43.7283
45.951	48.0224	60.8592	49.935	43.7079	41.3706	33.6532	40.0647	34.4132	41.7628	46.6378	38.2192	52.3116
43.479	43.9154	52.9715	58.4434	45.9187	36.6529	36.7549	32.1829	49.4093	37.2757	44.4379	56.7344	44.3173
49.9117	69.6799	57.4934	65.5817	64.1921	54.5639	63.3668	38.6018	61.9506	49.2307	49.8155	43.2319	55.94
56.4077	71.814	60.5404	72.2228	63.7222	45.0474	61.4656	42.4669	53.3075	47.4773	55.8355	58.6174	53.5887
55.9777	68.5851	66.0564	62.1065	61.8799	55.5428	56.5999	45.2801	59.4253	48.7963	55.0529	58.102	53.8956
47.7063	64.6671	65.1271	64.1231	61.0511	55.242	52.7044	52.0073	61.388	56.9297	55.5646	50.4644	57.8507
54.5112	55.4194	66.3103	57.2114	61.0415	55.4759	50.8816	54.6786	58.5979	47.5929	57.4222	48.5477	55.7766
47.2619	58.0814	62.4399	54.8411	60.1444	43.6674	49.8918	47.516	48.8468	49.7288	50.4132	53.8677	58.1427
53.3558	43.8376	62.5069	64.1397	49.7154	49.617	51.3079	52.0611	61.9677	50.4501	58.5789	49.4861	60.4771
50.9116	57.9647	63.2201	55.6345	55.3705	52.7064	42.679	47.7165	45.2554	44.0837	50.5938	51.569	54.9896
54.7945	50.7844	67.0288	59.4601	52.3907	45.9508	43.414	47.3741	46.3862	45.437	53.8661	46.8403	57.7912
47.4119	55.3583	65.2028	57.7639	52.2626	49.426	40.327	45.466	52.4097	48.4975	49.7527	51.1272	53.064
54.4279	52.8629	62.7176	58.4987	59.84	55.9153	51.0502	47.5708	54.4497	44.7635	51.342	42.6481	54.9896
40.4493	47.1165	58.6495	59.123	52.8927	48.089	46.4275	44.194	46.5908	38.268	44.5781	52.2055	48.5595
