# Supplementary material for: Brown adipose tissue CoQ deficiency activates the integrated stress response and FGF21-dependent mitohormesis
Source: EMBO J. 2024 Jan 11;43(2):2. doi: 10.1038/s44318-023-00008-x (PMC10897314; doi:10.1038/s44318-023-00008-x)
Supplement: Supplementary file 7 — Source Data Fig. 6 [file 44318_2023_8_MOESM7_ESM.zip › Figure 6/6G/Body Weight.xlsx]

## Sheet: Description
Body weight measurements, in grams, of floxed control (Flox), brown adipose tissue specific PDSS2 knockout (PDSS2BKO) and brown adipose tissue specific PDSS2 and FGF21 double knockout (DKOFGF21) after 2 weeks of defined, low fat diet feeding.

## Sheet: Body Weight
Flox	PDSS2BKO	DKOFGF21
22.46	20.44	20.39
21.02	20.1	24.11
24.52	20.92	18.47
24.9	20.02	22.38
23.28	19.9	21.27
22.79	22.63	22.73
26.13	17.05	19.57
23.02	17.29	21.04
22.2		19.8
22.75
