# Supplementary material for: Brown adipose tissue CoQ deficiency activates the integrated stress response and FGF21-dependent mitohormesis
Source: EMBO J. 2024 Jan 11;43(2):2. doi: 10.1038/s44318-023-00008-x (PMC10897314; doi:10.1038/s44318-023-00008-x)
Supplement: Supplementary file 7 — Source Data Fig. 6 [file 44318_2023_8_MOESM7_ESM.zip › Figure 6/6B/qpcr stress factors.xlsx]

## Sheet: Description
Gene expression analysis of stress factors in brown adipose tissue (BAT) from BAT specific PDSS2 knockout (PDSS2BKO) and BAT specific PDSS2 and FGF21 double knockout (DKOFGF21) mice. Data are presented as fold expression relative to floxed controls.

## Sheet: Relative Expression
	PDSS2BKO				DKOFGF21
ATF3	16.8845	26.293	37.1059	21.4384	9.26266	8.62228	3.70851	11.782	9.07574	3.70851
ATF4	2.08166	2.90649	2.65119	2.36926	1.47109	1.61001	1.93197	1.5816	1.71497	2.25122
ATF5	0.733146	1.54354	1.19257	1.41234	3.44989	1.65982	1.07677	1.50919	0.965295	2.00854
CHOP	1.43676	4.06043	5.34684		4.49922	6.75376	2.42021	4.22518	6.47649	2.51749
FGF21	9.29557	30.1971	22.9875	21.982	0.911832	0.754688	0.70623	1.35246	0.751796	0.84766
