# Supplementary material for: Brown adipose tissue CoQ deficiency activates the integrated stress response and FGF21-dependent mitohormesis
Source: EMBO J. 2024 Jan 11;43(2):2. doi: 10.1038/s44318-023-00008-x (PMC10897314; doi:10.1038/s44318-023-00008-x)
Supplement: Supplementary file 7 — Source Data Fig. 6 [file 44318_2023_8_MOESM7_ESM.zip › Figure 6/6E/western quantif FGF21.xlsx]

## Sheet: Description
Quantification of western blot pictured in Fig 6E of FGF21 protein expression in iWAT and liver from floxed control (PDSS2FL) and brown adipose tissue specific PDSS2 knockout (PDSS2BKO) mice. Data is presented as fold expression relative to PDSS2FL.

## Sheet: Quantification
	PDSS2 FL				PDSS2 BKO
iWAT	1.11923	1.02908	0.968045	0.883644	1.261	0.952776	1.00561	0.893707
Liver	1.50206	1.29751	0.59621	0.604219	1.59624	0.801513	0.542439	0.676843
