# Supplementary material for: Brown adipose tissue CoQ deficiency activates the integrated stress response and FGF21-dependent mitohormesis
Source: EMBO J. 2024 Jan 11;43(2):2. doi: 10.1038/s44318-023-00008-x (PMC10897314; doi:10.1038/s44318-023-00008-x)
Supplement: Supplementary file 7 — Source Data Fig. 6 [file 44318_2023_8_MOESM7_ESM.zip › Figure 6/6J/CLAMS VO2 30 deg.xlsx]

## Sheet: Description
Oxygen Consumption (VO2) of floxed control (PDSS2FL), brown adipose tissue specific PDSS2 knockout (PDSS2BKO) and brown adipose tissue specific PDSS2 and FGF21 double knockout mice during the light and dark cycle at 30 degrees celsius. Data is presented as fold VO2 relative to PDSS2FL. N=6-11 mice/group.

## Sheet: VO2
	PDSS2FL
Light	1.46473	1.52828	1.49535	1.51824	1.65367	1.28201	1.49364	0.840748	1.02513	1.03937	1.19851	1.15448	1.07281	0.758217	0.918622	0.930236	1.10027	1.06551	1.17908	0.814169	0.635743	0.71391	1.15621	1.05397	1.14859	1.01375	0.690441	0.962014	0.790505	0.664015	1.03004	1.17808	0.962186	0.936415	0.655776	0.705913	0.744385	1.12839	1.04899	0.827461	0.678386	0.810089	0.906812	1.04362	1.09932	1.28808	0.994708	0.8552	0.93228
Dark	0.889547	1.24187	1.02467	1.16883	1.14406	0.972462	1.12935	1.00532	1.2799	1.07898	1.28719	1.13569	0.802853	1.09547	0.997659	1.22235	1.17728	1.10689	1.10285	0.989908	1.00875	0.850243	1.15252	1.16072	1.14283	1.08808	0.984546	0.939321	0.971522	0.987708	1.18181	1.01965	1.08791	0.988716	0.906834	0.842323	1.03515	1.11283	0.977403	1.07192	0.778259	0.889193	0.95093	0.781292	1.11403	1.14313	0.886049	0.884296	0.914432
[truncated: 227 more columns]
