# Supplementary material for: Brown adipose tissue CoQ deficiency activates the integrated stress response and FGF21-dependent mitohormesis
Source: EMBO J. 2024 Jan 11;43(2):2. doi: 10.1038/s44318-023-00008-x (PMC10897314; doi:10.1038/s44318-023-00008-x)
Supplement: Supplementary file 7 — Source Data Fig. 6 [file 44318_2023_8_MOESM7_ESM.zip › Figure 6/6D/qpcr FGF21.xlsx]

## Sheet: Description
Gene expression analysis of FGF21 in peripheral tissues of floxed control (PDSS2FL) and brown adipose tissue specific PDSS2 knockout (PDSS2BKO) mice. Data is presented as fold expression relative to PDSS2FL.

## Sheet: Relative Expression
	PDSS2 FL				PDSS2 BKO
eWAT	0.402873	1.06573	1.26237	1.26903	0.653381	1.99439	3.02192	2.15136
Liver	0.336131	0.70312	1.81655	1.1442	1.07404	0.93071	0.721029	2.77175
Quadriceps	3.56149	0.240378	0.100658	0.0974707	2.48221	0.074935	1.31936	2.0707
Heart	0.691009	0.514705	1.1908	1.60348	0.69861	0.777739	0.760428	0.947659
