# Supplementary material for: Brown adipose tissue CoQ deficiency activates the integrated stress response and FGF21-dependent mitohormesis
Source: EMBO J. 2024 Jan 11;43(2):2. doi: 10.1038/s44318-023-00008-x (PMC10897314; doi:10.1038/s44318-023-00008-x)
Supplement: Supplementary file 7 — Source Data Fig. 6 [file 44318_2023_8_MOESM7_ESM.zip › Figure 6/6C/ELISA FGF21.xlsx]

## Sheet: Description
FGF21 levels measured via ELISA in plasma from floxed control (FLOX), brown adipose tissue specific PDSS2 knockout (PDSS2BKO) and brown adipose tissue specific PDSS2 and FGF21 double knockout (DKOFGF21) mice. Data are presented as fold expression relative to FLOX.

## Sheet: Concentration Measurement
	FLOX						BATKO
PDSS2BKO	2.18856	0.697039	0.417903	0.696504			6.36776	6.33658	5.13489	6.21
DKOFGF21	1.05871	1.06547	1.06354	1.07656	0.903812	0.831913	1.17935	1.28937	0.219559	0.241756	1.31
