# Supplementary material for: Brown adipose tissue CoQ deficiency activates the integrated stress response and FGF21-dependent mitohormesis
Source: EMBO J. 2024 Jan 11;43(2):2. doi: 10.1038/s44318-023-00008-x (PMC10897314; doi:10.1038/s44318-023-00008-x)
Supplement: Supplementary file 8 — Source Data Fig. 7 [file 44318_2023_8_MOESM8_ESM.zip]

Archive with 55 entries (32 files):
- Figure 7/
- Figure 7/.DS_Store
- __MACOSX/
- __MACOSX/Figure 7/
- __MACOSX/Figure 7/._.DS_Store
- Figure 7/7J/
- Figure 7/7J/qpcr gluconeogenic genes XBP1.xlsx
- __MACOSX/Figure 7/7J/
- __MACOSX/Figure 7/7J/._qpcr gluconeogenic genes XBP1.xlsx
- Figure 7/7D/
- Figure 7/7D/Image iWAT.tiff
- __MACOSX/Figure 7/7D/
- __MACOSX/Figure 7/7D/._Image iWAT.tiff
- Figure 7/7D/README.rtf
- __MACOSX/Figure 7/7D/._README.rtf
- Figure 7/7C/
- Figure 7/7C/SeaHorse ECAR iWAT.xlsx
- __MACOSX/Figure 7/7C/
- __MACOSX/Figure 7/7C/._SeaHorse ECAR iWAT.xlsx
- Figure 7/7B/
- Figure 7/7B/SeaHorse Baseline OCR iWAT.xlsx
- __MACOSX/Figure 7/7B/
- __MACOSX/Figure 7/7B/._SeaHorse Baseline OCR iWAT.xlsx
- Figure 7/7E/
- Figure 7/7E/qpcr UCP1.xlsx
- __MACOSX/Figure 7/7E/
- __MACOSX/Figure 7/7E/._qpcr UCP1.xlsx
- Figure 7/7I/
- Figure 7/7I/qpcr Glut1.xlsx
- __MACOSX/Figure 7/7I/
- __MACOSX/Figure 7/7I/._qpcr Glut1.xlsx
- Figure 7/7G/
- Figure 7/7G/.DS_Store
- __MACOSX/Figure 7/7G/
- __MACOSX/Figure 7/7G/._.DS_Store
- Figure 7/7G/confocul iWAT UCP1 LD Nuc PDSS2BKO.tif
- __MACOSX/Figure 7/7G/._confocul iWAT UCP1 LD Nuc PDSS2BKO.tif
- Figure 7/7G/README.rtf
- __MACOSX/Figure 7/7G/._README.rtf
- Figure 7/7G/confocul iWAT UCP1 LD Nuc PDSS2FL.tif
- __MACOSX/Figure 7/7G/._confocul iWAT UCP1 LD Nuc PDSS2FL.tif
- Figure 7/7F/
- Figure 7/7F/HPLC CoQ9.xlsx
- __MACOSX/Figure 7/7F/
- __MACOSX/Figure 7/7F/._HPLC CoQ9.xlsx
- Figure 7/7F/qpcr PDSS2.xlsx
- __MACOSX/Figure 7/7F/._qpcr PDSS2.xlsx
- Figure 7/7A/
- Figure 7/7A/SeaHorse OCR iWAT.xlsx
- __MACOSX/Figure 7/7A/
- __MACOSX/Figure 7/7A/._SeaHorse OCR iWAT.xlsx
- Figure 7/7H/
- Figure 7/7H/qpcr UCP1 indpendent thermogenesis iWAT.xlsx
- __MACOSX/Figure 7/7H/
- __MACOSX/Figure 7/7H/._qpcr UCP1 indpendent thermogenesis iWAT.xlsx
