# Supplementary material for: Brown adipose tissue CoQ deficiency activates the integrated stress response and FGF21-dependent mitohormesis
Source: EMBO J. 2024 Jan 11;43(2):2. doi: 10.1038/s44318-023-00008-x (PMC10897314; doi:10.1038/s44318-023-00008-x)
Supplement: Supplementary file 8 — Source Data Fig. 7 [file 44318_2023_8_MOESM8_ESM.zip › Figure 7/7J/qpcr gluconeogenic genes XBP1.xlsx]

## Sheet: Description
Gene expression analysis of gluconeogenic genes and XBP1 in liver of floxed control (PDSS2FL) and brown adipose tissue specific knockout (PDSS2BKO) mice fed a high fat diet for 12 weeks. Data are presented as fold expression relative to PDSS2FL.

## Sheet: Relative Expression
	PDSS2FL				PDSS2BKO
G6PC	0.9478	1.0545	0.9976	1.0001	1.7551	0.938	1.0308	2.0858
PCK1	0.8027	1.3765	1.1648	0.6561	2.1015	1.7544	1.3215	2.1083
s/uXBP1	0.5757	1.3203	1.0076	1.0964	0.9352	0.6671	0.5782	0.6331
