# Supplementary material for: Brown adipose tissue CoQ deficiency activates the integrated stress response and FGF21-dependent mitohormesis
Source: EMBO J. 2024 Jan 11;43(2):2. doi: 10.1038/s44318-023-00008-x (PMC10897314; doi:10.1038/s44318-023-00008-x)
Supplement: Supplementary file 8 — Source Data Fig. 7 [file 44318_2023_8_MOESM8_ESM.zip › Figure 7/7C/SeaHorse ECAR iWAT.xlsx]

## Sheet: Desription
Extracellular acidification rate of inguinal white adipose tissue (iWAT) pieces isolated from floxed control (PDSS2FL) or brown adipose tissue specific PDSS2 knockout (PDSS2BKO) mice. 6 animals were used per group with 5 iWAT pieces analyzed per animal for a total of 30 iWAT pieces analyzed per group.

## Sheet: ECAR
Time (min)	PDSS2FLiWAT																									PDSS2BKOiWAT
1.38	7.19736	6.94202	8.28834	5.37373	8.15098	6.61294	3.17361	1.44629	4.98278	3.13848	6.22806	7.593	3.89572	2.32236	4.50667	8.48542	7.49498	11.2547	10.1706	7.41536	9.02015	9.10695	10.6763	8.11716	11.515	13.372	5.88485	14.1807	8.9376	11.3807	3.81579	11.2065	15.4529	14.9066	10.357	13.4008	12.3033	12.5347	10.5861	8.81036	11.7	12.7	11.6	12.3	9.93	13.0824	14.9938	14.5822	13.9401
9.97	7.39094	7.27475	8.06372	5.38842	8.05207	6.84356	3.85939	2.68293	4.95755	3.32863	6.43516	7.27209	4.21303	2.54261	4.81956	8.47884	7.2103	11.4224	9.91259	7.7267	9.44844	9.0755	11.1059	7.91263	11.8805	13.7285	5.92467	14.4242	9.50131	12.8896	17.6406	11.5336	15.1905	15.5513	11.0896	14.1997	12.8087	12.8844	10.3199	9.02945	12	13	11.7	12.7	9.93	12.9097	14.7977	14.843	14.1148
18.57	7.52317	7.68381	8.11829	5.24214	7.98777	6.67186	3.99165	2.1674	4.89651	3.31012	6.48898	7.64682	4.13889	2.64377	4.89496	9.01817	7.35275	11.4767	9.91295	7.74229	9.44792	9.09161	11.3393	7.78443	12.2116	14.179	6.36652	14.9073	10.117	14.6303	18.2748	11.64	15.6524	15.9702	11.6105	14.5349	13.4494	13.1528	10.4121	9.26275	12.6	13.6	12.3	13.6	10.1	13.1089	15.3691	15.4102	14.5859
27.16	7.61202	7.97276	8.11944	5.22918	7.98874	6.52659	3.91432	1.97169	4.82587	3.28196	6.69745	8.00816	4.11961	2.6059	4.98287	9.25616	7.15416	11.5322	9.90182	7.92456	9.44887	9.19758	11.6004	7.58521	12.4857	14.6772	6.63782	15.2443	10.6169	15.0514	18.0843	11.2708	16.3224	16.0364	11.8651	14.8318	13.9308	13.2567	10.4311	9.53254	13.4	13.8	12.6	12.8	9.98	13.3393	15.9095	15.9125	15.0625
35.76	7.79621	8.3582	8.20346	5.11396	7.85652	6.32168	3.79699	1.94048	4.59707	3.19113	6.72426	8.29389	4.11192	2.6656	4.91667	9.88044	7.41716	11.7571	10.1083	8.09039	9.4053	9.34062	11.9359	7.41959	12.9284	15.4528	6.87797	15.4766	10.9526	15.2853	18.4363	11.0919	16.7088	16.2653	12.0798	15.2339	14.3489	13.4607	10.5706	9.88445	14.1	14.6	13.5	14.2	10.4	13.4766	16.4656	16.4983	15.672
44.49	7.53519	7.52372	9.58661	6.46701	7.90529	7.74603	4.52797	5.61834	6.3332	4.88031	8.15649	10.6032	5.85916	3.87462	5.66194	4.77353	5.05437	6.64554	6.83926	5.02874	10.0892	9.66918	12.1455	8.12164	12.5237	15.0067	7.72745	14.3933	16.2158	19.099	17.3947	11.5493	17.2825	15.1527	12.1665	14.6668	14.2028	13.7134	11.0745	9.97288	8.04	8.43	7.44	9.37	5.72	13.2266	15.7382	15.3544	15.9918
53.08	7.25814	10.1291	9.13847	6.50141	5.94865	8.02301	4.85332	5.8022	6.44388	6.03496	8.38638	10.0166	6.54877	4.43152	6.75218	4.90175	4.23534	5.96251	5.18693	4.32998	10.2204	9.7031	12.962	8.3932	13.4192	16.0072	8.27758	14.8377	16.4972	18.0971	17.3245	12.348	15.2247	15.3735	12.7032	14.4127	13.9139	13.5666	10.5704	10.8752	7.51	8.29	7.04	8.86	5.34	13.6785	15.9161	15.2106	16.4548
61.68	7.40418	9.71676	8.54678	6.48234	5.1838	7.54054	5.08795	4.08266	6.00838	5.84999	8.03741	10.2082	7.08033	4.51152	7.31392	5.0224	4.15121	5.91445	5.08455	4.4291	9.72493	9.42853	12.9483	7.71096	14.2714	16.3667	8.56889	15.1724	16.8175	18.371	17.3435	12.5575	15.2327	15.7347	12.6977	15.2612	14.8279	14.7356	11.2993	10.8996	7.33	8.26	6.93	8.66	5.29	13.6955	16.9006	16.0964	17.2065
70.28	6.351	5.14186	5.46818	6.07269	5.11015	7.50483	5.22278	3.7728	5.81767	5.82583	9.0448	10.3811	7.73535	4.87465	7.04959	4.9309	3.95594	5.7238	4.94296	4.27479	9.4153	9.38931	12.9692	7.43023	14.5568	15.8853	8.58092	15.0101	17.4151	18.7071	16.4601	11.2305	16.327	15.5337	12.454	16.2397	14.4834	13.873	11.3981	10.7874	7.5	8.04	6.82	8.45	5.18	13.3683	17.2061	16.9336	17.5956
79.24	5.23337	4.47171	4.39341	5.52776	4.90822	7.08443	4.85139	3.93883	5.5368	5.87055	8.60963	9.76803	7.715	5.37467	6.7095	2.8336	2.56848	3.4569	3.01282	2.37808	8.95827	8.71858	12.3805	6.91033	13.4655	13.5922	8.28518	13.2021	15.6318	16.0515	13.8363	10.4389	14.0928	13.3122	11.9424	14.32	13.451	12.9801	10.1215	9.19102	3.95	4	3.7	5.43	2.91	12.307	15.7849	15.8726	16.5531
87.81	4.54476	3.89254	3.75981	4.52001	4.22934	6.75959	3.53183	2.89617	4.66079	4.56335	9.03495	8.54871	6.85128	5.07606	5.63376	3.12304	2.83622	3.82442	3.3358	2.71285	8.28315	8.22005	11.7848	6.36965	13.4195	13.7045	7.90778	13.3564	16.7219	17.6332	14.4145	10.8919	14.0549	13.5547	12.1023	14.5358	13.6942	13.6352	10.6794	10.175	4.27	4.12	3.95	5.54	3.05	12.3065	15.7426	16.5607	17.0829
96.4	4.29878	3.48801	3.6959	4.17569	3.97346	6.26428	2.8778	2.46564	4.1066	3.51971	7.79477	7.60702	5.71329	4.21633	4.8706	3.40633	3.03274	3.51023	3.3044	2.86813	7.67568	7.76123	11.2688	5.75473	12.9424	13.1164	7.04481	13.0306	16.5339	16.9338	15.3182	9.30481	13.7527	13.426	12.0537	14.7373	13.2396	12.2951	10.7412	9.00078	4.46	4.27	4.4	5.56	3.35	11.6525	15.0689	16.2543	17.106
105	4.14927	3.31289	3.54283	3.92797	3.68715	5.90648	2.6744	2.26103	3.8232	2.90275	7.83547	7.58377	5.04935	3.89567	4.44188	2.79179	2.42819	3.16582	2.95956	2.66474	7.29736	7.59255	11.0163	5.45409	12.7966	12.5331	6.60121	12.3864	16.6591	16.246	14.4346	8.25064	13.658	13.0051	11.687	13.7986	12.545	11.8729	10.781	8.49452	4.84	4.56	4.28	5.41	3.3	11.4463	14.3808	16.1194	16.8268
[truncated: 1 more columns]
