# Supplementary material for: Brown adipose tissue CoQ deficiency activates the integrated stress response and FGF21-dependent mitohormesis
Source: EMBO J. 2024 Jan 11;43(2):2. doi: 10.1038/s44318-023-00008-x (PMC10897314; doi:10.1038/s44318-023-00008-x)
Supplement: Supplementary file 8 — Source Data Fig. 7 [file 44318_2023_8_MOESM8_ESM.zip › Figure 7/7B/SeaHorse Baseline OCR iWAT.xlsx]

## Sheet: Description
Baseline respiration of inguinal white adipose tissue (iWAT) tissue pieces. Data from the first 5 timepoints from the oxygen consumption trace in Fig 7A were pooled and compared between floxed control (PDSS2FL) or brown adipose tissue speicific PDSS2 knockout (PDSS2BKO) iWAT pieces.

## Sheet: OCR Baseline
PDSS2FL	PDSS2BKO
39.3	58.2
3	48.4
23.9	52.5
15.9	31.5
28.1	40.7
40.6	15.8
20.8	52.2
25.8	30.9
34.2	30.7
20.6	41.8
1.88	43.9
2.22	42.5
2.45	37
37.7	42.7
17.8	37.7
44.9	49.6
40.2	50
52.9	43.2
47.8	23.4
35.4	41.9
43.9	54.7
44.7	49.1
49	48.2
51.3	44.9
34.6	36.4
40	57.8
3.4	48.8
25.3	51.5
17.8	31.3
30.2	40.6
41.3	40.9
22.9	51.8
30.1	36.1
36.8	31.5
22.1	41.3
1.91	44.6
2.75	41.9
2.46	36.9
38.4	42
17.7	38.1
45	49.6
40.3	48.9
52.4	42.4
47.7	22.8
36.6	41.9
45.8	54.6
44.8	48.5
48.6	48.3
50.2	44.7
35.6	36.5
40.2	57.4
3.8	49.2
25.9	51.3
18.8	31.4
31	40.7
41.4	41.4
24.2	52.4
30.6	35.2
38.1	31.7
23.2	41.2
1.95	45.2
2.73	41.7
2.45	36.9
38.6	41.8
17.8	37.1
45.2	49.6
40.5	48.7
53.3	42.4
48.2	27.2
37.3	41.8
46.5	54.4
44.4	48.7
48.8	48.2
49.8	44.4
35.9	36.6
39.8	57.1
4.1	49
26	51.1
19.2	31.2
31.5	40.4
40.1	39.8
24.6	51.2
30.1	35.5
38	31
23.5	40.2
1.92	45.6
2.69	41.4
2.41	37
38.7	41.4
17.7	37.2
43.9	48.1
39.5	46.8
51.1	41.1
46.8	24
36.3	40.5
46.8	54.4
44	49.1
48.4	47.8
49.6	44.1
36	36.4
39.8	56.7
4.3	49.2
26	50.8
19.5	31.2
31.7	40.2
41.2	41.6
26	53.2
30.9	36.8
39.2	32.1
24.5	41.6
1.88	45.7
2.59	41
2.4	36.9
38.7	41.2
17.5	36.4
45.3	49.9
40.9	48.1
53.1	42.4
48.4	26.3
37.8	41.8
46.9	54.6
43.7	49
47.9	48
49.6	44.5
36.7	37
