# Supplementary material for: Brown adipose tissue CoQ deficiency activates the integrated stress response and FGF21-dependent mitohormesis
Source: EMBO J. 2024 Jan 11;43(2):2. doi: 10.1038/s44318-023-00008-x (PMC10897314; doi:10.1038/s44318-023-00008-x)
Supplement: Supplementary file 8 — Source Data Fig. 7 [file 44318_2023_8_MOESM8_ESM.zip › Figure 7/7E/qpcr UCP1.xlsx]

## Sheet: Description
Gene expression analysis of UCP1 expression in inguinal white adipose tissue (iWAT) from floxed control (PDSS2FL) or brown adipose tissue specific PDSS2 knockout (PDSS2BKO) mice. Data are presented as fold expression relative to PDSS2FL.

## Sheet: Relative Expression
PDSS2FL	PDSS2BKO
1.77565	2.23066
0.461924	3.34193
3.1928	3.87018
0.631432	3.13076
0.144938	1.86769
0.199473	2.31421
0.593784	2.76865
