# Supplementary material for: Brown adipose tissue CoQ deficiency activates the integrated stress response and FGF21-dependent mitohormesis
Source: EMBO J. 2024 Jan 11;43(2):2. doi: 10.1038/s44318-023-00008-x (PMC10897314; doi:10.1038/s44318-023-00008-x)
Supplement: Supplementary file 8 — Source Data Fig. 7 [file 44318_2023_8_MOESM8_ESM.zip › Figure 7/7I/qpcr Glut1.xlsx]

## Sheet: Description
Gene expression analysis of Glut1 in peripheral tissues of floxed control (PDSS2FL) and brown adipose tissue specific (PDSS2BKO) mice. Data are presented as fold expression relative to PDSS2FL.

## Sheet: Relative Expression
	PDSS2FL				PDSS2BKO
BAT	0.78872	0.93367	1.2071	1.07051	2.0826	1.95433	3.62676	2.58869
eWAT	0.985336	1.01636	1.07568	0.922622	1.66027	1.0089	1.10859	2.41644
Liver	1.29601	0.565403	1.20223	0.936349	1.28469	1.11673	1.1936	1.74767
Quad	1.08717	1.32874	0.700415	0.883672	2.37642	0.987266	1.28127	2.90344
Heart	0.90142	1.44311	0.637568	1.0179	1.27052	0.842458	1.13815	1.04551
Kidney	1.16299	1.14572	0.780649	0.910642	0.715303	0.871394	0.890289	1.28869
