# Supplementary material for: Brown adipose tissue CoQ deficiency activates the integrated stress response and FGF21-dependent mitohormesis
Source: EMBO J. 2024 Jan 11;43(2):2. doi: 10.1038/s44318-023-00008-x (PMC10897314; doi:10.1038/s44318-023-00008-x)
Supplement: Supplementary file 8 — Source Data Fig. 7 [file 44318_2023_8_MOESM8_ESM.zip › Figure 7/7F/HPLC CoQ9.xlsx]

## Sheet: Description
Coenzyme Q9 (CoQ9) levels in inguinal white adipose tissue (iWAT) isolated from floxed control (PDSS2FL) and brown adipose tissue specific PDSS2 knockout (PDSS2BKO) mice. Data are presented in units of pico moles (pmol) per ug protein.

## Sheet: Concentration Measurement
PDSS2FL	PDSS2BKO
0.4952	1.1893
0.7738	0.7899
1.2546	1.2206
0.7499	1.1636
0.8154	0.7964
1.1411
