# Supplementary material for: Brown adipose tissue CoQ deficiency activates the integrated stress response and FGF21-dependent mitohormesis
Source: EMBO J. 2024 Jan 11;43(2):2. doi: 10.1038/s44318-023-00008-x (PMC10897314; doi:10.1038/s44318-023-00008-x)
Supplement: Supplementary file 8 — Source Data Fig. 7 [file 44318_2023_8_MOESM8_ESM.zip › Figure 7/7A/SeaHorse OCR iWAT.xlsx]

## Sheet: Description
Oxygen consumption rate measurements of inguinal white adipose tissue (iWAT) pieces isolated from floxed control (PDSS2FL) and brown adipose tissue specific PDSS2 knockout (PDSS2BKO) mice. 6 mice were used for each group with 5 iWAT pieces isolated from each mice for a total of 30 iWAT pieces per group.

## Sheet: OCR
Time (min)	PDSS2FLiWAT																									PDSS2BKOiWAT
1.38	39.3	3	23.9	15.9	28.1	40.6	20.8	25.8	34.2	20.6	1.88	2.22	2.45	37.7	17.8	44.9	40.2	52.9	47.8	35.4	43.9	44.7	49	51.3	34.6	58.2	48.4	52.5	31.5	40.7	15.8	52.2	30.9	30.7	41.8	43.9	42.5	37	42.7	37.7	49.6	50	43.2	23.4	41.9	54.7	49.1	48.2	44.9
9.97	40	3.4	25.3	17.8	30.2	41.3	22.9	30.1	36.8	22.1	1.91	2.75	2.46	38.4	17.7	45	40.3	52.4	47.7	36.6	45.8	44.8	48.6	50.2	35.6	57.8	48.8	51.5	31.3	40.6	40.9	51.8	36.1	31.5	41.3	44.6	41.9	36.9	42	38.1	49.6	48.9	42.4	22.8	41.9	54.6	48.5	48.3	44.7
18.57	40.2	3.8	25.9	18.8	31	41.4	24.2	30.6	38.1	23.2	1.95	2.73	2.45	38.6	17.8	45.2	40.5	53.3	48.2	37.3	46.5	44.4	48.8	49.8	35.9	57.4	49.2	51.3	31.4	40.7	41.4	52.4	35.2	31.7	41.2	45.2	41.7	36.9	41.8	37.1	49.6	48.7	42.4	27.2	41.8	54.4	48.7	48.2	44.4
27.16	39.8	4.1	26	19.2	31.5	40.1	24.6	30.1	38	23.5	1.92	2.69	2.41	38.7	17.7	43.9	39.5	51.1	46.8	36.3	46.8	44	48.4	49.6	36	57.1	49	51.1	31.2	40.4	39.8	51.2	35.5	31	40.2	45.6	41.4	37	41.4	37.2	48.1	46.8	41.1	24	40.5	54.4	49.1	47.8	44.1
35.76	39.8	4.3	26	19.5	31.7	41.2	26	30.9	39.2	24.5	1.88	2.59	2.4	38.7	17.5	45.3	40.9	53.1	48.4	37.8	46.9	43.7	47.9	49.6	36.7	56.7	49.2	50.8	31.2	40.2	41.6	53.2	36.8	32.1	41.6	45.7	41	36.9	41.2	36.4	49.9	48.1	42.4	26.3	41.8	54.6	49	48	44.5
44.49	36.2	4.2	28.6	22.7	34.7	42.6	29.5	44.1	41	30.6	2.81	3.4	3.8	49	5.42	46.7	43.4	56.2	50.9	39.7	49.2	46	46.7	51.9	36.5	55.2	49.3	53	29.2	41	43.2	53.7	26.8	31.2	39	47.9	42.9	38.3	38.7	33.5	51.1	48.9	42.8	25.8	43.4	54.5	49.5	45.8	45.2
53.08	36.4	9.4	31.5	25.1	39	44.2	34.1	46.4	43.9	38	2.68	3.35	3.79	51.9	41.8	48.4	45.1	57.2	51.6	41.8	50.1	46.3	47.8	52	34.2	49.7	46.4	49.5	27.6	39.4	43.2	52.7	25.6	32.3	38.9	47.5	43.3	38	37.5	32.1	51.2	49.8	43.5	27.7	43.6	55	49.3	44.5	44.8
61.68	38.6	9.6	37.2	30.3	43.6	44.6	36.3	46.8	45.1	42.6	2.79	3.42	3.83	53.2	41.7	48.7	45.3	56.7	51.3	42	49.5	45.5	49.2	51.1	36.5	53	50.8	53.8	25	41.3	42.9	53.2	29.9	34.9	39.4	49	44	38.7	37.8	32.3	51.8	50.4	43.5	28.3	43.5	55.8	49.4	45.4	44.9
70.28	28.4	10.7	39.4	33.7	45.3	44.9	37.6	46.6	45.4	44.9	34.4	47.6	45.3	52.2	41.8	48.3	44.9	56.1	51.5	42.1	49.3	45	49	50.6	36.3	51.8	52.5	55	22.2	40.9	43.9	56.2	34.1	35.4	39.1	49.2	43.4	39.1	38.1	32.9	51.7	51.5	43.4	27.4	43.5	55.5	50.6	47.4	44.8
79.24	25.3	7.9	38.8	36.2	46.3	42.3	38.7	44.4	43.8	41.7	31.8	43.4	41.7	48.4	37.3	43.5	41	48.4	46.3	37.6	48.8	43.9	46.9	49.4	32.8	48	47.9	50.3	21.3	40.5	39.6	51.4	31.8	26.8	40.1	45.6	42.2	37.6	35.8	30.3	47.5	45.7	41.5	26.7	41.2	53.4	50	46	43.9
87.81	25.7	7.1	36	36	43.4	41.2	35.3	41.3	41.7	36.6	31.4	43.1	41	45.8	36.2	42.6	39.9	48.7	46.8	36.1	45.3	41.7	46.7	46.9	35.4	45.9	46.1	48.8	20.1	39.5	37.8	49.7	32.8	25.3	37.9	45.5	42.1	39	37.2	31.7	46.6	44.3	40.4	25.9	39.5	51.5	50.7	45.8	43.2
96.4	27.2	7.4	33.5	33.5	40	39.9	32	38	38.7	30.8	30.3	42.3	39.1	42.9	33.6	44	40.9	49.9	46.9	36.6	42.8	40	44.8	45.1	33.7	46.1	47.8	50.5	20.3	38.7	37.7	51.1	32.3	24.2	37.4	44.3	39.7	38.4	35.9	32.2	46.5	43.3	40.6	25.1	39	49.4	49.5	44.6	42
105	26.4	7.6	30.5	30.7	35.7	38.4	28.1	34.4	36.1	26	29.3	41	37.6	40.6	31.6	41.3	38.7	46.7	44.6	34.8	41.1	38.7	44.3	43.7	33.2	46.7	47.1	49.1	18.8	38.1	38.2	50.6	31.5	23.9	36.5	42.7	37.1	38	35.2	31	46.1	41.1	38.2	23.8	35.9	49.2	50	45.2	41.7
[truncated: 1 more columns]
