# Supplementary material for: Brown adipose tissue CoQ deficiency activates the integrated stress response and FGF21-dependent mitohormesis
Source: EMBO J. 2024 Jan 11;43(2):2. doi: 10.1038/s44318-023-00008-x (PMC10897314; doi:10.1038/s44318-023-00008-x)
Supplement: Supplementary file 8 — Source Data Fig. 7 [file 44318_2023_8_MOESM8_ESM.zip › Figure 7/7H/qpcr UCP1 indpendent thermogenesis iWAT.xlsx]

## Sheet: Description
Gene expression analysis of UCP1-independent thermogenic pathways in inguinal white adipose tissue of floxed control (FLOX), brown adipose tissue specific PDSS2 knockout (PDSS2BKO), brown adipose tissue specific PDSS2 and ATF4 double knockout (DKOATF4) and brown adipose tissue specific PDSS2 and FGF21 double knockout (DKOFGF21) mice. Data is presented as fold expression relative to FLOX.

## Sheet: Relative Expression
	FLOX														DKOATF4																DKOFGF21												PDSS2BKO
Ryr2	0.23123	1.25811	1.48061	0.84981	0.91254	1.03639	0.51448	0.20148	1.13961	1.79789	1.75948	1.52393	0.77101	0.52344	0.625	0.357	1.007	0.324	0.962	0.73	1.429	1.024									0.20529		2.25717		0.48095	0.97983	0.23688		2.2526			1.15004	0.72	0.45	1.62	0.77	0.73	0.77	4.1
SERCA2	1.36358	0.48658	0.54018	1.51032	0.80304	1.24867	1.15991	1.31299	0.42826	0.84748	1.06356	0.95761	1.20724	1.07057	0.934671	0.442646	1.29845	1.52059	1.08895	0.974665	0.730205	1.22624	0.744007	0.874089	1.18691	1.45516	0.962773	0.84728	0.858697	1.04371	0.24417	0.32597	0.69607	0.12474	0.28041	0.76024	0.52087	0.41245	0.57301	0.14563	0.28787	0.45865	1.11	0.76	0.93	0.93	1.4	1.2	1.74
SLC6A8	0.81735	0.4151	0.92605	1.27167	1.04635	0.98937	1.90146	0.78107	0.3125	0.8043	1.05965	0.92898	0.7779	1.96825	0.600347	0.680596	0.830263	1.35982	1.31739	1.09596	1.00562	1.07983	0.587557	0.631529	0.844289	1.22666	0.856858	0.630115	0.881852	0.637815	0.46853	0.32719	0.56253	0.0579	0.11789	0.62905	0.46362	0.39681	0.54423	0.10759	0.19136	0.57333	1.23152	0.84652	0.62441	1.05492	1.47957	1.22462	1.87642
GATM	0.89311	0.85031	1.0913	0.87108	1.17687	1.17684	0.61745	0.96872	1.15555	1.12096	1.0524	1.23829	1.03541	0.75171	0.727348	1.04867	0.978317	1.39736	1.07534	1.34608	1.22472	1.01508	0.686389	1.29912	1.43357	1.41486	1.16651	1.54388	1.16846	1.11384	0.34167	0.27535	0.58007	0.22315	0.22929	0.48136	0.41741	0.27403	0.48914	0.22472	0.21114	0.57977	0.57	0.52	0.61	0.36	0.39	0.37	0.56
ACSL1	0.898	0.083	0.255	1.468	0.593	1.761	1.941								0.677086	0.997425	0.837391	1.29797	1.28895	1.27021	0.832952	0.778344	0.562613	0.647895	0.746845	1.33834	1.12527	1.16661	0.770566	1.07309	0.755	0.389	0.655	0.12	0.443	0.852							0.8	1.08	1	0.68	1.45	1.35	1.15
CPT1b	1.197	0.249	0.99	1.718	1.104	0.904	0.838								1.244	0.933	1.43	1.181	0.63	0.182	0.538	0.751									0.389	0.406	0.25	0.067	0.14	0.784							2.79	0.67	2.76	1.76	2.05	1.93	4.2
AAC1	1.021	0.536	0.814	1.152	0.984	1.265	1.228								0.889	0.94	1.052	1.184	1.061	0.887	0.938	1.09									0.744	1.084	0.761	0.858	1.046	1.388							1.21185	0.62611	0.93554	0.88892	1.10562	0.98722	1.14464
AAC2	0.839	0.755	0.858	1.227	1.157	1.035	1.13								1.072	1.046	1.269	1.533	0.994	0.91	1.01	0.664									1.039	0.772	0.915	0.377	0.943	1.028							1.60849	0.91186	1.42001	1.33939	1.18713	1.05513	1.26127
[truncated: 4 more columns]
