# Supplementary material for: Brown adipose tissue CoQ deficiency activates the integrated stress response and FGF21-dependent mitohormesis
Source: EMBO J. 2024 Jan 11;43(2):2. doi: 10.1038/s44318-023-00008-x (PMC10897314; doi:10.1038/s44318-023-00008-x)
Supplement: Supplementary file 9 — Appendix Figure S2 Source Data [file 44318_2023_8_MOESM9_ESM.zip]

Archive with 29 entries (14 files):
- Extended Version Figure 7/
- Extended Version Figure 7/EV7H/
- Extended Version Figure 7/EV7H/qpcr ucp1 independent thermogenesis muscle.xlsx
- __MACOSX/
- __MACOSX/Extended Version Figure 7/
- __MACOSX/Extended Version Figure 7/EV7H/
- __MACOSX/Extended Version Figure 7/EV7H/._qpcr ucp1 independent thermogenesis muscle.xlsx
- Extended Version Figure 7/EV7G/
- Extended Version Figure 7/EV7G/qpcr ucp1 independent thermogenesis liver.xlsx
- __MACOSX/Extended Version Figure 7/EV7G/
- __MACOSX/Extended Version Figure 7/EV7G/._qpcr ucp1 independent thermogenesis liver.xlsx
- Extended Version Figure 7/EV7I/
- Extended Version Figure 7/EV7I/qpcr ucp1 independent thermogenesis kidney.xlsx
- __MACOSX/Extended Version Figure 7/EV7I/
- __MACOSX/Extended Version Figure 7/EV7I/._qpcr ucp1 independent thermogenesis kidney.xlsx
- Extended Version Figure 7/.DS_Store
- __MACOSX/Extended Version Figure 7/._.DS_Store
- Extended Version Figure 7/EV7K/
- Extended Version Figure 7/EV7K/qpcr ucp1 independent thermogenesis heart.xlsx
- __MACOSX/Extended Version Figure 7/EV7K/
- __MACOSX/Extended Version Figure 7/EV7K/._qpcr ucp1 independent thermogenesis heart.xlsx
- Extended Version Figure 7/EV7D/
- Extended Version Figure 7/EV7D/qpcr ucp1 independent thermogenesis BAT.xlsx
- __MACOSX/Extended Version Figure 7/EV7D/
- __MACOSX/Extended Version Figure 7/EV7D/._qpcr ucp1 independent thermogenesis BAT.xlsx
- Extended Version Figure 7/EV7J/
- Extended Version Figure 7/EV7J/qpcr ucp1 independent thermogenesis eWAT.xlsx
- __MACOSX/Extended Version Figure 7/EV7J/
- __MACOSX/Extended Version Figure 7/EV7J/._qpcr ucp1 independent thermogenesis eWAT.xlsx
