# Supplementary material for: Brown adipose tissue CoQ deficiency activates the integrated stress response and FGF21-dependent mitohormesis
Source: EMBO J. 2024 Jan 11;43(2):2. doi: 10.1038/s44318-023-00008-x (PMC10897314; doi:10.1038/s44318-023-00008-x)
Supplement: Supplementary file 9 — Appendix Figure S2 Source Data [file 44318_2023_8_MOESM9_ESM.zip › Extended Version Figure 7/EV7H/qpcr ucp1 independent thermogenesis muscle.xlsx]

## Sheet: Description
Gene expression analysis of ucp1 independent thermogenic pathways in muscle of floxed control (PDSS2FL) and brown adipose tissue specific PDSS2 knockout (PDSS2BKO) mice. Data are presented as fold expression relative to PDSS2FL.

## Sheet: Relative Expression
	PDSS2FL				PDSS2BKO
Ryr2	1.17397	1.00044	0.873101	0.952482	1.84697	2.04213	1.12102	0.745784
SERCA2	0.658062	0.416893	0.745294	2.17975	1.62287	0.456086	1.34479	2.6032
SLC6AB	1.03208	1.06662	0.73365	1.16765	1.03876	0.7505	1.23772	1.09278
GATM	0.948548	0.56695	0.796257	1.68824	0.78643	0.359988	0.802481	0.740481
CPT1b	0.907893	0.913927	0.832019	1.34616	1.25528	0.814204	1.38586	1.63136
ACSL1	0.865825	0.880539	0.845531	1.4081	1.87	0.460874	1.58748	2.58678
AAC1	0.983095	0.838729	0.817577	1.3606	0.856477	0.70894	1.03827	0.962798
AAC2	0.847375	1.16151	0.982551	1.00856	2.30125	1.02304	1.82462	2.11137
