# Supplementary material for: Brown adipose tissue CoQ deficiency activates the integrated stress response and FGF21-dependent mitohormesis
Source: EMBO J. 2024 Jan 11;43(2):2. doi: 10.1038/s44318-023-00008-x (PMC10897314; doi:10.1038/s44318-023-00008-x)
Supplement: Supplementary file 9 — Appendix Figure S2 Source Data [file 44318_2023_8_MOESM9_ESM.zip › Extended Version Figure 7/EV7G/qpcr ucp1 independent thermogenesis liver.xlsx]

## Sheet: Description
Gene expression analysis of UCP1 independent thermogenic pathways in liver of floxed control (PDSS2FL) and brown adipose tissue specific PDSS2 knockout (PDSS2BKO) mice. Data is presented as fold expression relative to PDSS2FL.

## Sheet: Relative Expression
	PDSS2FL				PDSS2BKO
Ryr2	0.491518	0.319309	0.442444	2.74673	0.641504	1.849	0.204276	0.599158
SERCA2	1.0399	1.09046	0.915097	0.954547	1.24342	1.08965	1.01661	1.29659
SLC6AB	0.569744	0.806734	1.46088	1.16264	1.48317	1.22974	1.73143	2.51029
GATM	1.00205	1.02734	1.04066	0.929948	0.659775	0.521355	0.647805	0.693267
CPT1b	1.01333	1.16575	0.870431	0.950488	0.618888	0.63655	0.638932	1.90505
ACSL1	1.27102	1.5099	0.653827	0.565258	0.505295	0.927046	0.778928	0.432507
AAC1	0.641876	0.774523	1.36826	1.21534	0.972885	0.641653	0.946365	1.2103
AAC2	0.949087	1.20414	1.0367	0.810069	1.13011	1.17279	1.36308	1.49501
