# Supplementary material for: Brown adipose tissue CoQ deficiency activates the integrated stress response and FGF21-dependent mitohormesis
Source: EMBO J. 2024 Jan 11;43(2):2. doi: 10.1038/s44318-023-00008-x (PMC10897314; doi:10.1038/s44318-023-00008-x)
Supplement: Supplementary file 9 — Appendix Figure S2 Source Data [file 44318_2023_8_MOESM9_ESM.zip › Extended Version Figure 7/EV7I/qpcr ucp1 independent thermogenesis kidney.xlsx]

## Sheet: Description
Gene expression analysis of UCP1 independent thermogenic pathways in kidney of floxed control (PDSS2FL) and brown adipose tissue specific PDSS2 knockout (PDSS2BKO) mice. Data are presented as fold expression relative to PDSS2FL.

## Sheet: Relative Expression
	PDSS2FL				PDSS2FL
Ryr2	1.33604	0.849538	0.880654	0.933764	0.514292	0.559123	0.496613	0.427696
SERCA2	0.896065	0.995465	1.01406	1.09441	0.662717	0.544097	0.62873	0.730655
SLC6AB	0.933111	1.04858	0.988719	1.02959	0.880101	0.589341	0.743535	0.770706
GATM	0.688005	0.731872	1.13417	1.44595	0.957188	0.492254	0.555442	0.211662
CPT1b	1.02458	0.991083	1.08634	0.898005	0.756397	0.795114	0.679924	1.16873
ACSL1	0.621192	0.946619	1.22113	1.21106	1.22791	0.838563	0.983441	1.18262
AAC1	0.922831	1.00516	1.01596	1.05605	1.21412	1.0889	1.10133	1.22074
AAC2	0.932734	1.30925	0.87891	0.87911	0.879361	0.774645	0.814383	0.943153
