# Supplementary material for: Brown adipose tissue CoQ deficiency activates the integrated stress response and FGF21-dependent mitohormesis
Source: EMBO J. 2024 Jan 11;43(2):2. doi: 10.1038/s44318-023-00008-x (PMC10897314; doi:10.1038/s44318-023-00008-x)
Supplement: Supplementary file 9 — Appendix Figure S2 Source Data [file 44318_2023_8_MOESM9_ESM.zip › Extended Version Figure 7/EV7K/qpcr ucp1 independent thermogenesis heart.xlsx]

## Sheet: Description
Gene expression analysis of UCP1 independent thermogenic pathways in heart from floxed control (PDSS2FL) and brown adipose tissue specific PDSS2 knockout (PDSS2BKO) mice. Data is presented as fold expression relative to PDSS2FL.

## Sheet: Relative Expression
	PDSS2FL				PDSS2BKO
Ryr2	0.781198	1.26957	0.868458	1.08078	0.754877	1.45348	1.56847	1.21981
SERCA2	0.921444	1.27132	0.669277	1.13796	0.761295	1.03073	1.30848	1.11313
SLC6AB	0.924079	1.17361	0.709234	1.19308	0.991076	0.978757	1.26312	1.29373
GATM	0.806331	0.844219	1.03152	1.31793	0.565366	0.680936	0.715811	0.570536
CPT1b	0.778814	1.16381	0.853228	1.20414	0.842161	1.19952	1.54227	1.42049
ACSL1	0.79838	1.31763	0.667373	1.21662	0.665971	1.22393	1.48326	1.38285
AAC1	0.806655	1.05464	1.11021	1.0285	0.729155	1.43944	1.32472	1.18466
AAC2	0.910736	1.05505	0.913445	1.12077	1.10123	1.43658	1.43818	1.28477
