# Supplementary material for: Brown adipose tissue CoQ deficiency activates the integrated stress response and FGF21-dependent mitohormesis
Source: EMBO J. 2024 Jan 11;43(2):2. doi: 10.1038/s44318-023-00008-x (PMC10897314; doi:10.1038/s44318-023-00008-x)
Supplement: Supplementary file 9 — Appendix Figure S2 Source Data [file 44318_2023_8_MOESM9_ESM.zip › Extended Version Figure 7/EV7D/qpcr ucp1 independent thermogenesis BAT.xlsx]

## Sheet: Description
Gene expression analysis of UCP1-independent thermogenic pathways in brown adipose tissue of floxed control (FLOX), brown adipose tissue specific PDSS2 knockout (PDSS2BKO), brown adipose tissue specific PDSS2 and ATF4 double knockout (DKOATF4) and brown adipose tissue specific PDSS2 and FGF21 double knockout (DKOFGF21) mice. Data is presented as fold expression relative to FLOX.

## Sheet: Relative Expression
	FLOX												DKOATF4												DKOFGF21						PDSS2 BKO
Ryr2	1.16594	1.45595	1.10035	2.13229	0.473628	0.236789	0.88868	0.546381					0.554026	1.09356	0.80397	1.75475	1.14522	0.2785	1.67833	0.408115					1.93364	4.51435	1.48085	2.35117	3.63204	1.22113	1.26208	1.67103	6.07947	1.80916	1.72415	3.11063
SERCA2	0.863134	1.72619	1.23026	1.31574	1.04897	0.848303	0.625022	0.342378					1.29678	0.89223	1.06853	0.934883	0.560276	0.619892	0.877	0.548776					0.488948	0.299909	0.475275	0.761472	0.640921	0.264964	1.48189	1.82231	1.52632	1.45903	1.82321	1.81291
SLC6A8	0.923928	0.441871	0.61297	2.02123	1.01853	0.695497	0.573134	1.86634	0.850373	1.61382	0.640301	0.742014	1.82486	0.69991	1.10865	0.677647	1.42746	0.478383	1.27182	0.668416	1.03237	1.01771	1.40735	0.754891	1.88385	2.29605	1.42299	1.63223	1.92954	1.29047	1.63689	1.67245	1.53348	1.25938	1.88271	2.26563
GATM	0.547124	0.630382	0.942665	1.87983	0.571944	1.08062	0.944567	1.82205	0.828009	1.29049	0.955927	0.506392	1.44547	0.925242	0.713594	0.634007	1.22517	0.785629	0.462408	0.441803	2.75555	0.969621	2.19658	1.39468	0.860005	0.933034	0.75356	0.712096	0.621234	0.54249	1.79218	1.83009	1.05319	0.872766	1.61381	1.4403
CPT1b	0.979732	1.14382	1.01171	0.674819	1.1956	0.98476	0.810008	1.19955					0.450557	0.660669	0.75603	0.855368	0.98294	0.778324	0.503213	1.46982					0.936656	0.947616	0.907548	1.34808	1.35057	1.26349	0.466886	0.569135	0.222086	0.270292	0.578261	0.485752
ACSL1	1.28154	1.03258	1.0139	1.14397	1.23111	0.83801	0.760595	0.69829					1.17275	1.51384	0.558291	1.51171	0.779189	0.877813	0.529693	1.74167					0.639179	0.931279	0.92658	0.886829	0.931558	0.859205	0.670666	0.672389	0.130771	0.178367	0.374676	0.129383
AAC1	1.02725	0.861193	0.937359	1.1742	1.13919	0.983976	0.610195	0.800167	1.43379	1.12123	1.06424	0.84721	2.35601	1.451	1.45053	1.13393	1.38267	0.747825	0.975771	0.864779	0.87401	1.00955	1.15187	0.894243	0.991497	0.920772	0.792405	0.598926	0.473716	0.458146	0.79295	1.03903	1.63238	0.740618	0.769091	0.895575	1.35878	0.6598
AAC2	0.890643	0.980697	0.994864	1.20117	1.04734	1.06994	0.965753	0.8496					1.61835	1.48503	1.12262	0.777938	1.11823	0.891358	1.04523	1.07685					1.43396	1.73709	1.30043	1.26388	1.1709	0.938598	1.35606	1.03055	1.02653	1.06164	1.4191	1.36209	1.0388	1.16963
