# Supplementary material for: Brown adipose tissue CoQ deficiency activates the integrated stress response and FGF21-dependent mitohormesis
Source: EMBO J. 2024 Jan 11;43(2):2. doi: 10.1038/s44318-023-00008-x (PMC10897314; doi:10.1038/s44318-023-00008-x)
Supplement: Supplementary file 9 — Appendix Figure S2 Source Data [file 44318_2023_8_MOESM9_ESM.zip › Extended Version Figure 7/EV7J/qpcr ucp1 independent thermogenesis eWAT.xlsx]

## Sheet: Description
Gene expression analysis of UCP1 independent thermogenic pathways in epididymal white adipose tissue (eWAT) of floxed control (PDSS2FL) and brown adipose tissue specific PDSS2 knockout (PDSS2BKO) mice. Data is presented as fold expression relative to PDSS2FL.

## Sheet: Relative Expression
	PDSS2FL				PDSS2BKO
Ryr2	1.0599	0.707618	1.12249	1.10999	0.654758	0.596656	1.30522	0.792624
SERCA2	0.949544	0.94259	1.13964	0.968225	1.33618	1.11958	1.26705	1.84466
SLC6AB	1.19021	1.07777	0.818007	0.914015	1.06981	1.10732	1.11103	1.39155
GATM	1.12285	0.739316	0.931284	1.20655	0.586256	0.767565	0.55453	0.514734
CPT1b	0.628269	0.887111	1.51279	0.971834	0.820644	0.862016	1.02636	1.61454
ACSL1	0.675026	0.956818	1.27824	1.08992	1.587	1.14294	0.843792	1.69028
AAC1	0.995019	0.994458	1.02754	0.98298	1.28174	1.09432	1.202	1.17467
AAC2	0.99338	1.01928	1.04207	0.945272	1.569	1.29406	1.39921	1.73975
